# Supplementary material for: The aryl hydrocarbon receptor directs the differentiation of murine progenitor blastomeres
Source: Cell Biol Toxicol. 2022 Aug 27;39(4):1657–76. doi: 10.1007/s10565-022-09755-9 (PMC10425484; doi:10.1007/s10565-022-09755-9)
Supplement: Supplementary file 3 — Supplementary file3 (xlsx 14.9 KB) [file 10565_2022_9755_MOESM3_ESM.xlsx]

## Sheet: Transitional
2-cell to 4-cell transition
FDR	Ahr+/+		Ahr-/-		Ahr+/+-TCDD
	Embryonic	Differentiating	Embryonic	Differentiating	Embryonic	Differentiating
0.05	6242	8318	5040	-	7224	4460
0.01	4528	6809	3384	-	5760	2342
0.005	3942	6240	2839	-	5220	1909
0.001	2775	5153	1923	-	4178	1269
0.0005	2316	4770	1657	-	3837	1102
0.0001	1516	3931	1101	-	3086	772
4-cell embryonic blastomeres to 8-cell transition
FDR	Ahr+/+		Ahr-/-		Ahr+/+-TCDD
	Embryonic	Differentiating	Embryonic	Differentiating	Embryonic	Differentiating
0.05	5238	7872	8195	8936	6511	9329
0.01	3259	6295	6772	7642	4625	8120
0.005	2571	5798	6229	7171	3931	7719
0.001	1554	4788	5225	6316	2695	6844
0.0005	1250	4425	4884	6006	2284	6519
0.0001	765	3726	4195	5345	1638	5874
4-cell differentiating to 8-cell transition
FDR	Ahr+/+		Ahr-/-		Ahr+/+-TCDD
	Embryonic	Differentiating	Embryonic	Differentiating	Embryonic	Differentiating
0.05	3695	6763	-	-	1722	3049
0.01	2108	5278	-	-	715	1748
0.005	1673	4809	-	-	431	1446
0.001	1010	3895	-	-	125	1006
0.0005	803	3568	-	-	73	856
0.0001	501	2959	-	-	29	651

## Sheet: vs.Control
Ahr+/+ 2-cell
FDR	Ahr-/-		Ahr+/+-TCDD
	Embryonic	Differentiating	Embryonic	Differentiating
0.05	330	-	2	-
0.01	107	-	0	-
0.005	56	-	0	-
0.001	18	-	0	-
0.0005	11	-	0	-
0.0001	5	-	0	-
Ahr+/+ 4-cell embryonic
FDR	Ahr-/-		Ahr+/+-TCDD
	Embryonic	Differentiating	Embryonic	Differentiating
0.05	61	-	1	290
0.01	36	-	0	100
0.005	18	-	0	54
0.001	11	-	0	11
0.0005	8	-	0	11
0.0001	5	-	0	4
Ahr+/+ 4-cell differentiating
FDR	Ahr-/-		Ahr+/+-TCDD
	Embryonic	Differentiating	Embryonic	Differentiating
0.05	4821	-	2325	271
0.01	3153	-	2050	141
0.005	2648	-	1838	94
0.001	1730	-	1131	34
0.0005	1455	-	867	16
0.0001	929	-	528	5
Ahr+/+ 8-cell embryonic
FDR	Ahr-/-		Ahr+/+-TCDD
	Embryonic	Differentiating	Embryonic	Differentiating
0.05	914	872	351	1,129
0.01	334	808	69	952
0.005	254	581	50	940
0.001	120	334	11	589
0.0005	86	262	9	502
0.0001	36	157	2	347
Ahr+/+ 8-cell differentiating
FDR	Ahr-/-		Ahr+/+-TCDD
	Embryonic	Differentiating	Embryonic	Differentiating
0.05	1,995	876	1,881	981
0.01	1,682	714	816	812
0.005	1,321	472	623	523
0.001	1,166	419	336	443
0.0005	1,017	303	275	298
0.0001	682	217	155	249

## Sheet: Interblastomere
4-cell differentiating vs. embryonic
FDR	Ahr+/+	Ahr-/-	Ahr+/+-TCDD
0.05	2801	-	1262
0.01	1462	-	650
0.005	1104	-	518
0.001	543	-	281
0.0005	414	-	213
0.0001	203	-	140
8-cell differentiating vs. embryonic
FDR	Ahr+/+	Ahr-/-	Ahr+/+-TCDD
0.05	1467	2307	1634
0.01	750	1219	687
0.005	612	937	489
0.001	395	495	252
0.0005	335	379	207
0.0001	223	221	131
