# Supplementary material for: The aryl hydrocarbon receptor directs the differentiation of murine progenitor blastomeres
Source: Cell Biol Toxicol. 2022 Aug 27;39(4):1657–76. doi: 10.1007/s10565-022-09755-9 (PMC10425484; doi:10.1007/s10565-022-09755-9)
Supplement: Supplementary file 4 — Supplementary file4 (xlsx 21.8 KB) [file 10565_2022_9755_MOESM4_ESM.xlsx]

## Sheet: vs.2C
Numerator	Ahr+/+ 4-Cell Embryonic			Ahr+/+ 4-Cell Differentiating			Ahr-/- 4-Cell			Ahr+/+-TCDD 4-Cell Embbryonic			Ahr+/+-TCDD 4-Cell Differentiating
Denominator	Ahr+/+ 2-Cell			Ahr+/+ 2-Cell			Ahr-/- 2-Cell			Ahr+/+-TCDD 2-Cell			Ahr+/+-TCDD 2-Cell
Ingenuity Canonical Pathways	-log(p-value)	z-score	Ratio	-log(p-value)	z-score	Ratio	-log(p-value)	z-score	Ratio	-log(p-value)	z-score	Ratio	-log(p-value)	z-score	Ratio
EIF2 Signaling	40.2	-6.55	0.527	40.2	-6.55	0.527	13.8	3.1	0.42	22.3	3.771	0.43	22.3	3.771	0.43
Regulation of eIF4 and p70S6K Signaling	15.3	-2.2	0.494	15.3	-2.2	0.494
Estrogen Receptor Signaling	7.93	-5.34	0.345	7.93	-5.34	0.345	6.94	2.8	0.31	2.37	-3.53	0.08
Integrin Signaling	4.44	-2.558	0.329	4.44	-2.558	0.329				3.14	-2.24	0.1
CXCR4 Signaling	5.17	-4.82	0.359	5.17	-4.82	0.359				2.8	-2.67	0.1
3-phosphoinositide Biosynthesis				5.38	-4.22	0.24				3.23	-4.43	0.24
Purine Nucleotides Degradation II (Aerobic)	2.02	-1.41	0.474	2.02	-1.41	0.474
Cyclins and Cell Cycle Regulation	4.34	4.2	0.407	4.34	4.2	0.407
Rac Signaling	6.45	-3.51	0.413	6.45	-3.51	0.413				4.97	-4.46	0.3
EGF Signaling	4.36	-2.2	0.455	4.36	-2.2	0.455
Cell Cycle: G1/S Checkpoint Regulation	4.94	-1.96	0.448	4.94	-1.96	0.448
Thrombin Signaling	5.39	-4.62	0.346	5.39	-4.62	0.346				2.17	-1.81	0.09
NGF Signaling				3.58	-3.8	0.23				3.7	-2.67	0.13
Assembly of RNA Polymerase II Complex	5.26	-4.2	0.5	5.26	-4.2	0.5				3.44	-1.67	0.18
UVA-Induced MAPK Signaling	4.33	-4.26	0.388	4.33	-4.26	0.388
Antioxidant Action of Vitamin C	2.36	1.89	0.08
Actin Cytoskeleton Signaling	5.34	-2.54	0.34	5.34	-2.54	0.34
Neuregulin Signaling	3.94	-3.53	0.37	3.94	-3.53	0.37
PEDF Signaling	2.9	-4.44	0.31	2.9	-4.44	0.31
Estrogen-mediated S-phase Entry	7.93	-5.34	0.35	7.93	-5.34	0.35
Unfolded protein response				3.95	-2.714	0.25
Superpathway of Inositol Phosphate Compounds				2.84	-3.53	0.15
Mouse Embryonic Stem Cell Pluripotency				4.82	-2.75	0.26
3-phosphoinositide Degradation				3.71	-4.24	0.21
D-myo-inositol-5-phosphate Metabolism				4.38	-4.12	0.22
D-myo-inositol (1,4,5,6)-Tetrakisphosphate Biosynthesis				3.42	-3.9	0.211
D-myo-inositol (3,4,5,6)-tetrakisphosphate Biosynthesis				3.42	-3.9	0.211
HGF Signaling				4.84	-3.27	0.25
Cell Cycle Control of Chromosomal Replication				2.32	-1.508	0.2
JAK/Stat Signaling										3.6	-2.31	0.15
Oxidative Phosphorylation										5.86	4.03	0.18
ErbB2-ErbB3 Signaling										2.59	-2.33	0.14
Angiopoietin Signaling										2.17	-1.89	0.12
Apelin Endothelial Signaling Pathway										2.22	-2.31	0.1
IGF-1 Signaling										2.58	-2.71	0.12
GŒ±12/13 Signaling										2.6	-2.67	0.11
Neurotrophin/TRK Signaling										3.22	-2.11	0.15
AMPK Signaling										2.4	-1.7	0.09
B Cell Receptor Signaling										2.31	3.15	0.9
mTOR Signaling							8.9	-1.64	0.37	2.13	-1.6	0.09
CDK5 Signaling										3.42	-2.5	0.13
PTEN Signaling										2.45	3.46	0.1
GNRH Signaling										2.26	-3.36	0.09
Androgen Signaling										2.45	-1.63	0.1
IL-7 Signaling Pathway										2.06	-2.12	0.12
Signaling by Rho Family GTPases													2.18	-3.162	0.09
IL-8 Signaling							3.45	-3.33	0.3
Ephrin Receptor Signaling							2.86	-3.09	0.29

## Sheet: vs.4C.Embryonic
Numerator	Ahr+/+ 8-Cell Embryonic			Ahr+/+ 8-Cell Differentiating			Ahr-/- 8-Cell Embryonic			Ahr-/- 8-Cell Differentiating			Ahr+/+-TCDD 8-Cell Embryonic			Ahr+/+-TCDD 8-Cell Differentiating
Denominator	Ahr+/+ 4-Cell Embryonic			Ahr+/+ 4-Cell Embryonic			Ahr-/- 4-Cell			Ahr-/- 4-Cell			Ahr+/+-TCDD 4-Cell Embryonic			Ahr+/+-TCDD 4-Cell Embryonic
Ingenuity Canonical Pathways	-log(p-value)	z-score	Ratio	-log(p-value)	z-score	Ratio	-log(p-value)	z-score	Ratio	-log(p-value)	z-score	Ratio	-log(p-value)	z-score	Ratio	-log(p-value)	z-score	Ratio
EIF2 Signaling	44.3	4.849	0.51	44.3	4.849	0.51	26.4	3.515	0.56	26.4	3.515	0.56	15.5	3.053	0.48	15.5	3.053	0.48
Oxidative Phosphorylation	3.94	3.317	0.32	2.16	1.897	0.32	2.99	3.78	0.49	2.99	3.78	0.49	3.71	3	0.34	3.71	3	0.34
Integrin Signaling				6.47	1.877	0.28	7.55	-3.371	0.47	7.55	-3.371	0.47				6.77	1.976	0.26
Valine Degradation I				4.82	-2.646	0.35
PAK Signaling				3.28	1.897	0.22	4.79	-1.4	0.43	4.79	-1.4	0.43
FGF Signaling				2.94	-2.53	0.18	4.68	-4.707	0.49	4.68	-4.707	0.49	3.35	-3.606	0.42	3.35	-3.606	0.42
RhoGDI Signaling				2.76	-2.714	0.2
Salvage Pathways of Pyrimidine Ribonucleotides				2.4	-2.714	0.16	3.04	-3.138	0.44	3.04	-3.138	0.44
Thrombin Signaling				2.34	1.732	0.22	2.59	-3	0.43	3.45	-2.333	0.43	5.75	-1.964	0.38	5.75	-1.964	0.38
mTOR Signaling							2.55	-1.604	0.51	11.4	-1.915	0.51	6.15	-1.941	0.38	6.15	-1.941	0.38
IL-8 Signaling							2.07	-2.401	0.39	2.07	-2.401	0.39	4.24	-1.706	0.25	4.24	-1.706	0.35
Estrogen Receptor Signaling							4.88	-3.3	0.4	4.88	-3.3	0.4	4.18	-2.401	0.34	4.18	-2.401	0.34
CXCR4 Signaling							2.87	-3.742	0.39	2.23	-2.694	0.39	4.14	-1.342	0.38	4.14	-1.342	0.38
IGF-1 Signaling							5.91	-2.887	0.53	5.91	-2.887	0.53	3.96	-1.604	0.46	3.96	-1.604	0.46
p70S6K Signaling							3.73	-1.826	0.46	3.73	-1.826	0.46	3.82	-1.698	0.4	3.82	-1.698	0.4
Prolactin Signaling							4.05	-2.294	0.56	4.05	-2.294	0.56	3.51	-1.387	0.49	3.51	-1.387	0.49
VEGF Family Ligand-Receptor Interactions							2.24	-2.4	0.45	2.24	-2.4	0.45	3.35	-2.309	0.43	3.35	-2.309	0.43
Rac Signaling							10.2	-3.569	0.5	10.2	-3.569	0.5	3.19	-2.138	0.46	3.19	-2.138	0.46
Tec Kinase Signaling													3.07	-1.604	0.34	3.07	-1.604	0.34
Ephrin Receptor Signaling							7.13	-3.507	0.46	7.13	-3.507	0.46	2.97	-1.414	0.42	2.97	-1.414	0.42
Relaxin Signaling							2.44	-2.668	0.36	2.44	-2.668	0.36	2.97	-1.508	0.36	2.97	-1.508	0.36
Neuregulin Signaling							5.8	-1.528	0.58	5.8	-1.528	0.58	2.9	-1.508	0.49	2.9	-1.508	0.49
HIF1Œ± Signaling							3.9	-3	0.4	3.9	-3	0.4	2.89	-3.411	0.35	2.89	-3.411	0.35
Fc Epsilon RI Signaling							3.5	-2.921	0.45	3.5	-2.921	0.45	2.89	-2.324	0.37	2.89	-2.324	0.37
Protein Kinase A Signaling													2.87	-1.414	0.33	2.87	-1.414	0.33
UVB-Induced MAPK Signaling													2.83	-1.667	0.5	2.83	-1.667	0.5
HGF Signaling							7.09	-3.656	0.5	7.09	-3.656	0.5	2.78	-2.496	0.37	2.78	-2.496	0.37
IL-3 Signaling							3.79	-2.858	0.48	3.79	-2.858	0.48	2.54	-2.714	0.43	2.68	2.673	0.43
Ephrin B Signaling							2.35	-2.324	0.42	2.35	-2.324	0.42	2.35	-1.667	0.4	2.54	-2.714	0.4
P2Y Purigenic Receptor Signaling Pathway													2.14	-1.604	0.36	2.35	-1.667	0.36
NGF Signaling							4.92	-4.352	0.48	4.92	-4.352	0.48	2.14	-2.887	0.41	2.14	-2.887	0.41
14-3-3-mediated Signaling													2.14	-1.732	0.39	2.14	-1.732	0.39
Renin-Angiotensin Signaling													2.02	-3.051	0.37	2.02	-3.051	0.37
Actin Nucleation by ARP-WASP Complex																5.02	1.508	0.31
Signaling by Rho Family GTPases							4.52	-2.412	0.34	4.52	-2.412	0.34				3.88	1.706	0.21
Sumoylation Pathway																3.16	-1.508	0.26
Antiproliferative Role of Somatostatin Receptor 2																3.01	1.414	0.26
ErbB Signaling							2.61	-1.877	0.49	2.61	-1.877	0.49				2.31	-1.897	0.2
GŒ±q Signaling																2.14	-1.604	0.23
Mouse Embryonic Stem Cell Pluripotency							6.51	-2.401	0.55	6.51	-2.401	0.55
AMPK Signaling							6.39	-2.469	0.43	6.39	-2.469	0.43
Actin Cytoskeleton Signaling							6.11	-2.546	0.42	6.11	-2.546	0.42
3-phosphoinositide Biosynthesis							5.82	-3.063	0.45	5.82	-3.063	0.45
Superpathway of Inositol Phosphate Compounds							5.59	-3.159	0.43	5.59	-3.159	0.43
Paxillin Signaling							5.49	-1.732	0.51	5.49	-1.732	0.51
Assembly of RNA Polymerase II Complex							5.2	-3.578	0.7	5.2	-3.578	0.7
Xenobiotic Metabolism General Signaling Pathway							4.92	-3.479	0.41	4.92	-3.479	0.41
Cell Cycle: G2/M DNA Damage Checkpoint Regulation							4.74	2.668	0.53	4.74	2.668	0.53
ERK5 Signaling							4.52	-1.633	0.51	4.52	-1.633	0.51
IL-2 Signaling							4.26	-2.065	0.49	4.26	-2.065	0.49
D-myo-inositol (1,4,5,6)-Tetrakisphosphate Biosynthesis							4.24	-1.947	0.43	4.24	-1.947	0.43
D-myo-inositol (3,4,5,6)-tetrakisphosphate Biosynthesis							4.24	-1.947	0.43	4.24	-1.947	0.43
Telomerase Signaling							3.87	-1.4	0.44	3.87	-1.4	0.44
CNTF Signaling							3.7	-2.524	0.56	3.7	-2.524	0.56
3-phosphoinositide Degradation							3.65	-1.761	0.41	3.65	-1.761	0.41
PDGF Signaling							3.59	-2.6	0.49	3.59	-2.6	0.49
D-myo-inositol-5-phosphate Metabolism							3.59	-1.761	0.43	3.59	-1.761	0.43
ILK Signaling							3.54	-1.761	0.4	3.54	-1.761	0.4
Aldosterone Signaling in Epithelial Cells							3.53	-2.683	0.42	3.53	-2.683	0.42
LPS-stimulated MAPK Signaling							3.44	-2.985	0.49	3.44	-2.985	0.49
EGF Signaling							3.42	-4.123	0.58	3.42	-4.123	0.58
Phospholipase C Signaling							3.35	-1.852	0.4	3.35	-1.852	0.4
BMP signaling pathway							3.27	-3.128	0.42	3.27	-3.128	0.42
IL-15 Signaling							2.88	-2.4	0.48	2.88	-2.4	0.48
Unfolded protein response							2.85	-3	0.46	2.85	-3	0.46
Neurotrophin/TRK Signaling							2.8	-2.837	0.46	2.8	-2.837	0.46
SAPK/JNK Signaling							2.77	-2.6	0.44	2.77	-2.6	0.44
PEDF Signaling							2.73	-1.964	0.44	2.73	-1.964	0.44
Thrombopoietin Signaling							2.66	-2.357	0.51	2.66	-2.357	0.51
tRNA Splicing							2.66	-2.673	0.5	2.66	-2.673	0.5
Regulation Of The Epithelial Mesenchymal Transition By Growth Factors Pathway							2.55	-3.683	0.37	2.55	-3.683	0.37
GM-CSF Signaling							2.49	-2.357	0.43	2.49	-2.357	0.43
Pyridoxal 5'-phosphate Salvage Pathway							2.42	-3.3	0.47	2.42	-3.3	0.47
ErbB4 Signaling							2.34	-2	0.54	2.34	-2	0.54
IL-6 Signaling							2.31	-2.646	0.4	2.31	-2.646	0.4
IL-1 Signaling							2.1	-1.342	0.11
GDNF Family Ligand-Receptor Interactions							2.08	-2.357	0.45	2.08	-2.357	0.45
UVA-Induced MAPK Signaling							2.05	-1.387	0.52	2.05	-1.387	0.52
B Cell Receptor Signaling							2.03	-2.324	0.39	4.73	-3.833	0.39
Cell Cycle Control of Chromosomal Replication							2.02	-2.324	0.46	2.02	-2.324	0.46
Apelin Endothelial Signaling Pathway							2.02	-2.353	0.44	2.02	-2.353	0.44
VDR/RXR Activation										2.08	2.236	0.13

## Sheet: vs.4C.Differentiating
Numerator	Ahr+/+ 8-Cell Embryonic			Ahr+/+ 8-Cell Differentiating			Ahr+/+-TCDD 8-Cell Embryonic			Ahr+/+-TCDD 8-Cell Differentiating
Denominator	Ahr+/+ 4-Cell Differentiating			Ahr+/+ 4-Cell Differentiating			Ahr+/+-TCDD 4-Cell Differentiating			Ahr+/+-TCDD 4-Cell Differentiating
Ingenuity Canonical Pathways	-log(p-value)	z-score	Ratio	-log(p-value)	z-score	Ratio	-log(p-value)	z-score	Ratio	-log(p-value)	z-score	Ratio
EIF2 Signaling	19	3.771	0.4	19	3.771	0.4	8.54	2.646	0.06
Integrin Signaling				4.42	2.837	0.35
Purine Nucleotides De Novo Biosynthesis II				4.3	2.236	0.64
14-3-3-mediated Signaling				3.51	3.051	0.29
Rac Signaling				3.22	2.673	0.31
Actin Cytoskeleton Signaling				3.17	2.828	0.25
Regulation of Actin-based Motility by Rho				2.87	2.714	0.29
ErbB Signaling				2.69	2.53	0.3
RhoA Signaling				2.67	1.941	0.23
Neuregulin Signaling				2.31	1.667	0.27
RhoGDI Signaling				2.18	-2.84	0.25
Cell Cycle: G2/M DNA Damage Checkpoint Regulation				2.14	2.236	0.22
VEGF Signaling				2.04	2.121	0.24
HIPPO signaling				2.01	-1.89	0.32
Apoptosis Signaling				2.01	-1.897	0.32
Cyclins and Cell Cycle Regulation							3.66	-1.342	0.19	3.66	-1.342	0.19
HIF1Œ± Signaling										3.04	1.667	0.04
ILK Signaling										2.75	1.667	0.15
mTOR Signaling	4.07	-1	0.05
