# Supplementary material for: The aryl hydrocarbon receptor directs the differentiation of murine progenitor blastomeres
Source: Cell Biol Toxicol. 2022 Aug 27;39(4):1657–76. doi: 10.1007/s10565-022-09755-9 (PMC10425484; doi:10.1007/s10565-022-09755-9)
Supplement: Supplementary file 5 — Supplementary file5 (xlsx 13.9 KB) [file 10565_2022_9755_MOESM5_ESM.xlsx]

## Sheet: vsAhr++4C
Numerator	Ahr-/- 4-Cell			Ahr+/+-TCDD 4-Cell Embryonic			Ahr+/+-TCDD 4-Cell Differentiating			Ahr-/- 4-Cell			Ahr+/+-TCDD 4-Cell Embryonic			Ahr+/+-TCDD 4-Cell Differentiating
Denominator	Ahr+/+ 4-Cell Embryonic			Ahr+/+ 4-Cell Embryonic			Ahr+/+ 4-Cell Embryonic			Ahr+/+ 4-Cell Differentiating			Ahr+/+ 4-Cell Differentiating			Ahr+/+ 4-Cell Differentiating
Ingenuity Canonical Pathways_Fdr0.01	-log(p-value)	z-score	Ratio	-log(p-value)	z-score	Ratio	-log(p-value)	z-score	Ratio	-log(p-value)	z-score	Ratio	-log(p-value)	z-score	Ratio	-log(p-value)	z-score	Ratio
EIF2 Signaling													8.48	-1.5	0.446	2.86	-1.342	0.04
Superpathway of Inositol Phosphate Compounds										4.41	5.516	0.37	5.19	3	0.241
Insulin Receptor Signaling													5.03	1.387	0.367
3-phosphoinositide Biosynthesis										5.08	5.154	0.36	4.85	2.673	0.253
Ephrin Receptor Signaling										3.38	4.49	0.32	2.59	2.333	0.291
ERK/MAPK Signaling													2.37	1.897	0.262
Rac Signaling										6.2	4.271	0.43	2.34	1.89	0.322
Aryl Hydrocarbon Receptor Signaling							2.31	-1.342	0.049
Sirtuin Signaling Pathway										18.2	2.769	0.41
Senescence Pathway										7.37	3.75	0.36
Integrin Signaling										5.99	4.429	0.35
NRF2-mediated Oxidative Stress Response										5.75	2.887	0.34
Mouse Embryonic Stem Cell Pluripotency										5.55	3.772	0.44
Oxidative Phosphorylation										5.45	-4.243	0.38
Spliceosomal Cycle										4.29	1.698	0.5
Role of NANOG in Mammalian Embryonic Stem Cell Pluripotency										4.17	3.441	0.35
Actin Cytoskeleton Signaling										4.15	3.507	0.34
HGF Signaling										4.1	4.811	0.4
HOTAIR Regulatory Pathway										3.68	3.333	0.3
Assembly of RNA Polymerase III Complex										3.33	2.646	0.69

## Sheet: vsAhr++8C
Numerator	Ahr-/- 8-Cell Embryonic			Ahr-/- 8-Cell Differentiating			Ahr+/+-TCDD 8-Cell Embryonic			Ahr+/+-TCDD 8-Cell Differentiating			Ahr-/- 8-Cell Embryonic			Ahr-/- 8-Cell Differentiating			Ahr+/+-TCDD 8-Cell Embryonic			Ahr+/+-TCDD 8-Cell Differentiating
Denominator	Ahr+/+ 8-Cell Embryonic			Ahr+/+ 8-Cell Embryonic			Ahr+/+ 8-Cell Embryonic			Ahr+/+ 8-Cell Embryonic			Ahr+/+ 8-Cell Differentiating			Ahr+/+ 8-Cell Differentiating			Ahr+/+ 8-Cell Differentiating			Ahr+/+ 8-Cell Differentiating
Ingenuity Canonical Pathways_Fdr0.001	-log(p-value)	z-score	Ratio	-log(p-value)	z-score	Ratio	-log(p-value)	z-score	Ratio	-log(p-value)	z-score	Ratio	-log(p-value)	z-score	Ratio	-log(p-value)	z-score	Ratio	-log(p-value)	z-score	Ratio	-log(p-value)	z-score	Ratio
EIF2 Signaling													11.4	-2.5	0.38	24.6	-2.982	0.34	7.49	1.897	0.25
Senescence Pathway													5.14	-1.342	0.25
CXCR4 Signaling													3.7	-1.387	0.23
Signaling by Rho Family GTPases													3.67	-2.111	0.24
RhoGDI Signaling													3.15	1.508	0.24
Actin Cytoskeleton Signaling													2.83	-2.138	0.26
Kinetochore Metaphase Signaling Pathway													2.76	2.121	0.36
RhoA Signaling													2.7	-2.53	0.27
HIPPO signaling													2.66	1.633	0.33
Role of CHK Proteins in Cell Cycle Checkpoint Control													2.35	-1.633	0.28
Phospholipase C Signaling													2.19	-1.941	0.18
Regulation of Actin-based Motility by Rho													2.15	-1.89	0.29
Estrogen-mediated S-phase Entry																			2.47	-2	0.31
Oxidative Phosphorylation	2.8	-2	0.19	3.99	-2.646	0..31										17.7	-4.472	0.33
Estrogen Receptor Signaling										2.4	2.5	0.13
NRF2-mediated Oxidative Stress Response							8.74	3.162	0.09	2.36	2.236	0.22
ILK Signaling										2.34	1.667	0.17
Sumoylation Pathway										2.02	-2.236	0.18
p53 Signaling							4.97	1.89	0.09
Xenobiotic Metabolism General Signaling Pathway							3.68	1.414	0.06
PEDF Signaling							2.21	1.342	0.06
NER Pathway																						2.55	-1.89	0.2
Sirtuin Signaling Pathway																9.51	2.496	0.21
