# Supplementary material for: The aryl hydrocarbon receptor directs the differentiation of murine progenitor blastomeres
Source: Cell Biol Toxicol. 2022 Aug 27;39(4):1657–76. doi: 10.1007/s10565-022-09755-9 (PMC10425484; doi:10.1007/s10565-022-09755-9)
Supplement: Supplementary file 6 — Supplementary file6 (xlsx 927 KB) [file 10565_2022_9755_MOESM6_ESM.xlsx]

## Sheet: Ahr++2C
ID_geneid	Name_GeneSymbol	Name	mean	logmean	cv2	logcv2	ratio	pval	padj
18379	Omt2a	oocyte maturation, alpha	7154.85	8.87555	0.165712	-1.7975	2.56779	0.00106191	0.0559442
382088	Omt2b	oocyte maturation, beta	6524.35	8.7833	0.192511	-1.6476	2.97593	0.0001398	0.0108905
20729	Spin1	spindlin 1	3884.08	8.26464	0.173087	-1.75396	2.62724	0.000796098	0.0450937
21432	Tcl1	T cell lymphoma breakpoint 1	2753.37	7.92058	0.229293	-1.47276	3.41762	1.39364e-05	0.00154779
97402	C86187	expressed sequence C86187	2242.93	7.71554	0.42625	-0.85273	6.26496	1.02587e-12	5.81457e-10
20439	Siah2	siah E3 ubiquitin protein ligase 2	2145.38	7.67107	0.209995	-1.56067	3.07598	8.36828e-05	0.00709017
56057	Btg4	BTG anti-proliferation factor 4	1995.04	7.59842	0.281405	-1.26796	4.09788	3.3742e-07	5.77726e-05
27379	Tcl1b1	T cell leukemia/lymphoma 1B, 1	1388.89	7.23626	0.234163	-1.45174	3.29001	2.74103e-05	0.00271412
21672	Prdx2	peroxiredoxin 2	1331.93	7.19439	0.182807	-1.69933	2.55579	0.00112514	0.058525
260296	Trim61	tripartite motif-containing 61	1245.3	7.12713	0.268755	-1.31395	3.72629	2.63364e-06	0.000358846
53871	Pkd2l2	polycystic kidney disease 2-like 2	1228.32	7.11341	0.95828	-0.0426148	13.2632	4.53815e-32	2.48645e-28
99929	Tiparp	TCDD-inducible poly(ADP-ribose) polymerase	1196.96	7.08754	0.432712	-0.837682	5.96884	6.14271e-12	2.96964e-09
51944	Knstrn	kinetochore-localized astrin/SPAG5 binding	1184.99	7.07749	0.184779	-1.6886	2.54545	0.00118252	0.0609312
381759	Wee2	WEE1 homolog 2 (S. pombe)	1075.61	6.98064	0.346504	-1.05986	4.70962	1.04133e-08	2.80597e-06
226090	Ermp1	endoplasmic reticulum metallopeptidase 1	1012.54	6.92022	0.227618	-1.48009	3.06613	8.80407e-05	0.00738329
27378	Tcl1b3	T cell leukemia/lymphoma 1B, 3	875.838	6.77518	0.354609	-1.03674	4.6659	1.33979e-08	3.30945e-06
114642	Brdt	bromodomain, testis-specific	863.266	6.76072	0.189531	-1.6632	2.4876	0.00155949	0.0760634
12155	Bmp15	bone morphogenetic protein 15	840.034	6.73344	0.536016	-0.623592	7.00153	1.13428e-14	9.32205e-12
27381	Tcl1b2	T cell leukemia/lymphoma 1B, 2	794.835	6.67813	0.346896	-1.05873	4.48582	3.76307e-08	8.03293e-06
21985	Tpd52	tumor protein D52	765.568	6.64062	0.224355	-1.49453	2.8807	0.000226587	0.015454
434065	Gm1965	predicted gene 1965	727.197	6.5892	0.295246	-1.21995	3.75295	2.27655e-06	0.000322583
13855	Epn2	epsin 2	622.096	6.43309	0.232794	-1.4576	2.86238	0.000248489	0.0166711
20728	Spic	Spi-C transcription factor (Spi-1/PU.1 related)	594.032	6.38693	0.25371	-1.37156	3.08657	7.92314e-05	0.00674781
252829	Obox5	oocyte specific homeobox 5	582.785	6.36782	0.206137	-1.57921	2.49653	0.00149456	0.07368
24066	Spry4	sprouty RTK signaling antagonist 4	575.425	6.35511	0.247177	-1.39765	2.98448	0.000133833	0.0106271
27380	Tcl1b4	T cell leukemia/lymphoma 1B, 4	568.378	6.34279	0.364734	-1.00859	4.39082	6.46566e-08	1.29605e-05
27981	Rsrp1	arginine/serine rich protein 1	559.55	6.32713	0.227865	-1.479	2.73269	0.000474506	0.0297689
17536	Meis2	Meis homeobox 2	557.875	6.32414	0.675242	-0.392684	8.09194	1.28599e-17	1.76149e-14
13559	E2f5	E2F transcription factor 5	553.454	6.31618	0.323385	-1.12891	3.86777	1.21148e-06	0.000186104
21808	Tgfb2	transforming growth factor, beta 2	527.445	6.26804	0.599127	-0.512281	7.07941	7.01699e-15	6.40768e-12
21402	Skp1a	S-phase kinase-associated protein 1A	516.978	6.248	0.395189	-0.928392	4.64552	1.50659e-08	3.64174e-06
73373	Phospho2	phosphatase, orphan 2	511.988	6.2383	0.253385	-1.37284	2.97105	0.000143319	0.0110126
54366	Ctnnal1	catenin (cadherin associated protein), alpha-like 1	504.89	6.22434	0.259781	-1.34792	3.03486	0.000103402	0.00841396
110074	Dut	deoxyuridine triphosphatase	468.475	6.14948	0.280944	-1.2696	3.21592	4.04465e-05	0.00371408
23917	Impdh1	inosine monophosphate dehydrogenase 1	442.876	6.09329	0.334103	-1.0963	3.76361	2.14751e-06	0.000306944
108068	Grm2	glutamate receptor, metabotropic 2	428.461	6.0602	0.222919	-1.50095	2.48678	0.00156557	0.0761179
207818	Smagp	small cell adhesion glycoprotein	426.69	6.05606	0.226891	-1.48329	2.52797	0.00128602	0.0656468
223989	Marf1	meiosis regulator and mRNA stability 1	421.667	6.04422	0.240726	-1.4241	2.67261	0.000637843	0.0371781
14381	G6pdx	glucose-6-phosphate dehydrogenase X-linked	413.911	6.02565	0.548825	-0.599976	6.05899	3.56735e-12	1.77687e-09
52372	D6Ertd527e	DNA segment, Chr 6, ERATO Doi 527, expressed	410.89	6.01833	0.404396	-0.90536	4.45451	4.4992e-08	9.36119e-06
194227	Gm13023	predicted gene 13023	407.114	6.00909	0.452975	-0.791919	4.97546	2.22726e-09	7.17834e-07
52020	Umodl1	uromodulin-like 1	402.416	5.99749	0.993341	-0.00668087	10.8717	2.60426e-25	1.07015e-21
244895	Peak1	pseudopodium-enriched atypical kinase 1	397.632	5.98553	0.305322	-1.18639	3.32914	2.22945e-05	0.0023442
72155	Cenpn	centromere protein N	384.391	5.95166	0.327523	-1.1162	3.53303	7.51035e-06	0.000914427
104174	Gldc	glycine decarboxylase	379.009	5.93756	0.320763	-1.13705	3.4444	1.20804e-05	0.00136942
277666	Gm13078	predicted gene 13078	369.455	5.91203	0.900777	-0.104498	9.59226	9.63194e-22	1.979e-18
22782	Slc30a1	solute carrier family 30 (zinc transporter), member 1	365.636	5.90164	0.390959	-0.939152	4.14898	2.53407e-07	4.52745e-05
228482	Arhgap11a	Rho GTPase activating protein 11A	359.541	5.88483	0.235543	-1.44586	2.48566	0.00157397	0.0761179
20932	Surf4	surfeit gene 4	356.987	5.8777	0.25876	-1.35186	2.72412	0.000495037	0.0307054
24135	Zfp68	zinc finger protein 68	346.759	5.84863	0.286873	-1.24872	2.99032	0.000129897	0.0103646
215919	Rfpl4b	ret finger protein-like 4B	341.493	5.83333	0.339315	-1.08083	3.51831	8.12914e-06	0.000975319
72181	Nsun4	NOL1/NOP2/Sun domain family, member 4	340.656	5.83087	0.279435	-1.27498	2.89496	0.000210863	0.0148986
97895	Nlrp4f	NLR family, pyrin domain containing 4F	335.857	5.81669	1.48459	0.395139	15.3043	6.62086e-38	1.08827e-33
21762	Psmd2	proteasome (prosome, macropain) 26S subunit, non-ATPase, 2	334.398	5.81233	0.252087	-1.37798	2.59473	0.000932265	0.0507405
56397	Morf4l2	mortality factor 4 like 2	332.978	5.80808	0.300334	-1.20286	3.0867	7.91793e-05	0.00674781
80281	Cttnbp2nl	CTTNBP2 N-terminal like	328.969	5.79596	0.394817	-0.929332	4.04037	4.65218e-07	7.80284e-05
54650	Sfmbt1	Scm-like with four mbt domains 1	326.709	5.78907	0.239106	-1.43085	2.44088	0.00194613	0.0903632
100039315	Gm10436	predicted gene 10436	326.416	5.78817	0.259159	-1.35031	2.64474	0.00073098	0.0415861
101831	Faap24	Fanconi anemia core complex associated protein 24	323.646	5.77965	0.245476	-1.40456	2.49746	0.00148793	0.07368
109594	Lmo1	LIM domain only 1	320.569	5.7701	0.498287	-0.69658	5.0521	1.42347e-09	4.96756e-07
14701	Gng12	guanine nucleotide binding protein (G protein), gamma 12	310.739	5.73895	0.412348	-0.885888	4.13345	2.76476e-07	4.8345e-05
108767	Pnrc1	proline-rich nuclear receptor coactivator 1	294.971	5.68688	0.458302	-0.780227	4.5052	3.36868e-08	7.28566e-06
435337	Gm5662	predicted gene 5662	288.272	5.66391	0.820996	-0.197237	7.99967	2.29305e-17	2.6922e-14
216151	Polrmt	polymerase (RNA) mitochondrial (DNA directed)	287.439	5.66101	0.25069	-1.38354	2.43995	0.00195467	0.0905042
59014	Rrs1	ribosome biogenesis regulator 1	280.566	5.63681	0.357521	-1.02856	3.44702	1.19126e-05	0.00136929
666806	Gm8300	predicted gene 8300	276.232	5.62124	0.455695	-0.785932	4.36662	7.41857e-08	1.45566e-05
56449	Ybx3	Y box protein 3	272.881	5.60904	0.446182	-0.807029	4.25472	1.39764e-07	2.55256e-05
18805	Pld1	phospholipase D1	264.564	5.57808	0.317718	-1.14659	2.9921	0.000128723	0.0103646
71846	Syce2	synaptonemal complex central element protein 2	261.617	5.56688	0.316942	-1.14904	2.97116	0.000143243	0.0110126
100504715	Tmppe	transmembrane protein with metallophosphoesterase domain	254.859	5.54071	0.370629	-0.992554	3.43708	1.25623e-05	0.00141429
100273	Osbpl9	oxysterol binding protein-like 9	243.698	5.49593	0.307932	-1.17788	2.80221	0.000335935	0.0218251
234329	Trim60	tripartite motif-containing 60	243.591	5.49549	1.14543	0.135778	10.4216	4.73559e-24	1.55678e-20
434423	Dppa5a	developmental pluripotency associated 5A	243.02	5.49314	0.309069	-1.17419	2.80922	0.000324386	0.0211585
54411	Atp6ap1	ATPase, H+ transporting, lysosomal accessory protein 1	241.206	5.48565	0.300921	-1.20091	2.72638	0.000489546	0.0305957
100039042	Gm2016	predicted gene 2016	241.193	5.4856	0.738507	-0.303125	6.69079	7.65166e-14	5.24043e-11
11847	Arg2	arginase type II	241.113	5.48527	0.398208	-0.92078	3.60722	5.03215e-06	0.000631401
75734	Mff	mitochondrial fission factor	238.801	5.47563	0.507687	-0.677889	4.57988	2.19657e-08	5.08521e-06
56456	Actl6a	actin-like 6A	237.17	5.46878	0.277597	-1.28159	2.4968	0.00149265	0.07368
57866	AA545190	EST AA545190	236.257	5.46492	0.50725	-0.67875	4.55474	2.53708e-08	5.79194e-06
68118	Atg101	autophagy related 101	235.145	5.4602	0.330919	-1.10588	2.96531	0.000147572	0.0112299
217122	Gm11545	predicted gene 11545	233.185	5.45183	0.504712	-0.683767	4.50613	3.35086e-08	7.28566e-06
67788	Sfr1	SWI5 dependent recombination repair 1	232.864	5.45046	0.342004	-1.07293	3.05161	9.48737e-05	0.00783637
216766	Gemin5	gem nuclear organelle associated protein 5	229.41	5.43551	0.313547	-1.15981	2.77935	0.000376478	0.0241725
229488	Fam160a1	family with sequence similarity 160, member A1	228.688	5.43236	0.608611	-0.496575	5.38735	1.9792e-10	8.13304e-08
75901	Dcp1a	decapping mRNA 1A	227.752	5.42826	0.391169	-0.938616	3.45628	1.13371e-05	0.00131231
320727	Ipo8	importin 8	227.284	5.4262	0.284902	-1.25561	2.51503	0.00136816	0.068983
12160	Bmp5	bone morphogenetic protein 5	220.202	5.39455	0.379618	-0.968591	3.30393	2.54696e-05	0.0025549
22240	Dpysl3	dihydropyrimidinase-like 3	220.153	5.39432	0.459518	-0.777577	3.99893	5.85955e-07	9.53598e-05
71780	Isyna1	myo-inositol 1-phosphate synthase A1	219.99	5.39358	0.368515	-0.998273	3.20591	4.26209e-05	0.003892
381654	C87414	expressed sequence C87414	219.765	5.39256	0.438966	-0.823334	3.81702	1.602e-06	0.000241578
19164	Psen1	presenilin 1	219.354	5.39069	0.32123	-1.1356	2.79088	0.000355457	0.0230025
236537	Zfp352	zinc finger protein 352	218.321	5.38597	0.301602	-1.19865	2.61475	0.000845967	0.0471361
108802	Calr4	calreticulin 4	212.898	5.36081	0.311009	-1.16793	2.66546	0.000660582	0.0383674
381569	Gm13084	predicted gene 13084	210.191	5.34802	0.387776	-0.947328	3.30377	2.54915e-05	0.0025549
545913	Zscan4d	zinc finger and SCAN domain containing 4D	209.844	5.34636	0.519476	-0.654935	4.42244	5.40134e-08	1.09607e-05
330379	Gm839	predicted gene 839	209.125	5.34293	0.487802	-0.717846	4.14617	2.57434e-07	4.54995e-05
27382	Tcl1b5	T cell leukemia/lymphoma 1B, 5	204.881	5.32243	0.29525	-1.21993	2.48559	0.0015745	0.0761179
12583	Cdo1	cysteine dioxygenase 1, cytosolic	204	5.31812	1.05766	0.0560609	8.88598	8.6064e-20	1.57181e-16
108116	Slco3a1	solute carrier organic anion transporter family, member 3a1	201.796	5.30726	0.391475	-0.937834	3.27215	3.01134e-05	0.00292394
269356	Slc4a11	solute carrier family 4, sodium bicarbonate transporter-like, member 11	201.272	5.30466	0.354634	-1.03667	2.96056	0.00015119	0.0114521
13532	Usp17lc	ubiquitin specific peptidase 17-like C	200.635	5.30149	0.323467	-1.12866	2.69632	0.000567745	0.0339346
78286	Nav2	neuron navigator 2	196.848	5.28243	0.296598	-1.21538	2.44993	0.00186465	0.0873196
71371	Arid5b	AT rich interactive domain 5B (MRF1-like)	195.081	5.27342	0.425325	-0.854902	3.49802	9.06539e-06	0.001072
26398	Map2k4	mitogen-activated protein kinase kinase 4	194.37	5.26976	0.65177	-0.428064	5.35094	2.45487e-10	9.84164e-08
72018	Fundc1	FUN14 domain containing 1	193.602	5.26581	0.384327	-0.95626	3.14924	5.7267e-05	0.00506074
66813	Bcl2l14	BCL2-like 14 (apoptosis facilitator)	193.484	5.26519	0.314815	-1.15577	2.57888	0.00100659	0.0540695
71601	Ceacam20	carcinoembryonic antigen-related cell adhesion molecule 20	191.698	5.25592	0.75695	-0.278458	6.17287	1.79237e-12	9.50359e-10
232889	Pla2g4c	phospholipase A2, group IVC (cytosolic, calcium-independent)	190.918	5.25185	0.824028	-0.19355	6.70656	6.94746e-14	4.96502e-11
16559	Kif17	kinesin family member 17	190.674	5.25056	0.360789	-1.01946	2.93454	0.000172572	0.0126069
217944	Rapgef5	Rap guanine nucleotide exchange factor (GEF) 5	189.517	5.24448	0.478551	-0.736992	3.88081	1.1274e-06	0.000174822
242736	Pramef8	PRAME family member 8	182.349	5.20592	0.386169	-0.951481	3.0725	8.51993e-05	0.00718165
26417	Mapk3	mitogen-activated protein kinase 3	180.769	5.19722	0.342006	-1.07293	2.7093	0.000532582	0.032184
194225	Gm13103	predicted gene 13103	179.374	5.18948	0.950329	-0.0509474	7.49907	5.21477e-16	5.04207e-13
22137	Ttk	Ttk protein kinase	171.759	5.1461	0.82748	-0.18937	6.38713	4.8839e-13	2.86703e-10
101786	A730082K24Rik	RIKEN cDNA A730082K24 gene	171.358	5.14375	1.00835	0.00831216	7.77382	9.41561e-17	9.67277e-14
226976	Kansl3	KAT8 regulatory NSL complex subunit 3	169.036	5.13011	0.361726	-1.01687	2.76914	0.00039607	0.0252334
66306	Fam53c	family with sequence similarity 53, member C	167.046	5.11827	0.357877	-1.02757	2.72286	0.000498123	0.0307806
385377	Pnma5	paraneoplastic antigen family 5	164.744	5.1044	0.40345	-0.907702	3.04741	9.69453e-05	0.00792781
623166	Prr23a1	proline rich 23A, member 1	164.179	5.10096	0.619542	-0.478774	4.6712	1.29954e-08	3.28623e-06
236219	Tcstv3	2-cell-stage, variable group, member 3	161.452	5.08421	0.538583	-0.618813	4.02506	5.06645e-07	8.32772e-05
11429	Aco2	aconitase 2, mitochondrial	160.339	5.07729	0.387593	-0.9478	2.88603	0.00022058	0.0153457
105501	Abhd4	abhydrolase domain containing 4	157.713	5.06078	0.437938	-0.825678	3.2323	3.71206e-05	0.00348658
99681	Tchh	trichohyalin	156.474	5.05289	0.764253	-0.268856	5.61695	5.05952e-11	2.18851e-08
11674	Aldoa	aldolase A, fructose-bisphosphate	155.183	5.0446	0.633247	-0.456894	4.63338	1.61546e-08	3.84832e-06
408028	Arhgap20os	Rho GTPase activating protein 20, opposite strand	152.304	5.02588	0.441794	-0.816912	3.19991	4.39765e-05	0.0039936
381686	Kpna7	karyopherin alpha 7 (importin alpha 8)	152.173	5.02502	0.515989	-0.66167	3.73556	2.50355e-06	0.000348737
56503	Ankrd49	ankyrin repeat domain 49	150.715	5.01539	0.361691	-1.01697	2.60478	0.000887927	0.049141
13649	Egfr	epidermal growth factor receptor	148.947	5.00359	0.787698	-0.23864	5.63618	4.51121e-11	2.00407e-08
108800	Ston2	stonin 2	148.58	5.00113	0.409141	-0.893695	2.92354	0.00018247	0.0131546
194854	Gm9	predicted gene 9	148.49	5.00052	0.371192	-0.991037	2.65148	0.000707323	0.0407939
75514	1700013H16Rik	RIKEN cDNA 1700013H16 gene	146.229	4.98518	1.93675	0.66101	13.7178	2.30026e-33	1.89047e-29
219249	Tdrd3	tudor domain containing 3	145.288	4.97872	0.74844	-0.289764	5.28214	3.68509e-10	1.44219e-07
66922	Rras2	related RAS viral (r-ras) oncogene 2	144.347	4.97222	0.675908	-0.391699	4.75303	8.10445e-09	2.29677e-06
74760	Rab3il1	RAB3A interacting protein (rabin3)-like 1	144.08	4.97037	0.356688	-1.03089	2.50567	0.00143081	0.0717043
114643	Oas1c	2'-5' oligoadenylate synthetase 1C	143.858	4.96883	1.14101	0.131918	8.00851	2.16952e-17	2.6922e-14
236539	Phgdh	3-phosphoglycerate dehydrogenase	142.166	4.95699	0.47136	-0.752133	3.28653	2.79176e-05	0.00274779
50790	Acsl4	acyl-CoA synthetase long-chain family member 4	141.101	4.94947	0.564056	-0.572603	3.91625	9.2688e-07	0.000145097
434555	Zscan4a	zinc finger and SCAN domain containing 4A	139.914	4.94103	0.447374	-0.80436	3.09136	7.72961e-05	0.00665192
72289	Malat1	metastasis associated lung adenocarcinoma transcript 1 (non-coding RNA)	139.018	4.93461	0.990177	-0.00987112	6.81733	3.52185e-14	2.6313e-11
218343	Ttc37	tetratricopeptide repeat domain 37	138.747	4.93265	0.482615	-0.728536	3.3191	2.35094e-05	0.00240014
20597	Smpd1	sphingomyelin phosphodiesterase 1, acid lysosomal	138.322	4.92958	0.833908	-0.181632	5.72508	2.65271e-11	1.21118e-08
59046	Arpp19	cAMP-regulated phosphoprotein 19	137.69	4.92501	0.373441	-0.984995	2.55715	0.00111782	0.0583291
242642	Hpdl	4-hydroxyphenylpyruvate dioxygenase-like	137.239	4.92172	0.421519	-0.863891	2.88097	0.000226286	0.015454
106869	Tnfaip8	tumor necrosis factor, alpha-induced protein 8	137.127	4.92091	0.486606	-0.720301	3.32428	2.28747e-05	0.00236473
63953	Dusp10	dual specificity phosphatase 10	135.737	4.91072	0.464286	-0.767255	3.15339	5.60441e-05	0.00497945
66142	Cox7b	cytochrome c oxidase subunit 7B	134.13	4.89881	0.398589	-0.919823	2.68874	0.000589286	0.0348421
72265	Tram1	translocating chain-associating membrane protein 1	131.779	4.88112	0.364142	-1.01021	2.43141	0.00203507	0.0938327
100039052	Gm2022	predicted pseudogene 2022	130.379	4.87045	0.519205	-0.655457	3.44533	1.20205e-05	0.00136942
15007	H2-Q10	histocompatibility 2, Q region locus 10	130.201	4.86908	0.44454	-0.810716	2.94752	0.000161557	0.0120159
71468	Obox1	oocyte specific homeobox 1	130.136	4.86858	0.409211	-0.893525	2.71249	0.000524287	0.0317996
16362	Irf1	interferon regulatory factor 1	128.035	4.8523	0.438773	-0.823773	2.88089	0.000226379	0.015454
226075	Glis3	GLIS family zinc finger 3	126.328	4.83888	0.601569	-0.508215	3.91868	9.14492e-07	0.000144534
66691	Gapvd1	GTPase activating protein and VPS9 domains 1	126.073	4.83686	0.398269	-0.920628	2.59128	0.000947946	0.0513499
66756	Cfap97	cilia and flagella associated protein 97	124.755	4.82636	0.507985	-0.677304	3.28465	2.81953e-05	0.0027586
107566	Arl2bp	ADP-ribosylation factor-like 2 binding protein	124.04	4.8206	0.402065	-0.91114	2.5909	0.000949708	0.0513499
72750	Fam117b	family with sequence similarity 117, member B	123.48	4.81608	0.455626	-0.786083	2.92816	0.000178244	0.0129066
230257	Ptbp3	polypyrimidine tract binding protein 3	122.303	4.8065	0.652416	-0.427073	4.16897	2.26516e-07	4.09148e-05
70387	Ttc9c	tetratricopeptide repeat domain 9C	121.72	4.80172	0.584487	-0.537021	3.72423	2.66346e-06	0.000358846
83558	Tex11	testis expressed gene 11	119.26	4.78131	0.469188	-0.756752	2.95309	0.000157044	0.0117333
235779	Nlrp4g	NLR family, pyrin domain containing 4G	116.646	4.75914	0.468841	-0.757491	2.9115	0.000193939	0.0138599
67136	Kbtbd4	kelch repeat and BTB (POZ) domain containing 4	115.136	4.74611	0.47667	-0.74093	2.93665	0.000170728	0.0125841
382450	Gm5177	glyceraldehyde-3-phosphate dehydrogenase pseudogene	114.643	4.74182	0.890288	-0.11621	5.47046	1.20937e-10	5.09701e-08
380928	Lmo7	LIM domain only 7	114.295	4.73878	0.404234	-0.905761	2.47922	0.00162288	0.0776509
69727	Usp46	ubiquitin specific peptidase 46	112.747	4.72515	0.829001	-0.187534	5.04188	1.5111e-09	5.06898e-07
100043582	AU016765	expressed sequence AU016765	111.399	4.71311	0.429868	-0.844277	2.59501	0.000930974	0.0507405
14628	Ostm1	osteopetrosis associated transmembrane protein 1	111.117	4.71058	0.428955	-0.846402	2.58544	0.000975152	0.0525527
66977	Nuf2	NUF2, NDC80 kinetochore complex component	109.552	4.6964	0.483086	-0.72756	2.88612	0.00022048	0.0153457
235442	Rab8b	RAB8B, member RAS oncogene family	107.907	4.68127	0.565067	-0.570812	3.34408	2.05988e-05	0.00220018
14866	Gstm5	glutathione S-transferase, mu 5	107.031	4.67312	0.506611	-0.680012	2.98282	0.000134971	0.0106438
194401	Mical3	microtubule associated monooxygenase, calponin and LIM domain containing 3	106.612	4.6692	0.635507	-0.453331	3.7325	2.54576e-06	0.000351636
665902	Zscan4f	zinc finger and SCAN domain containing 4F	106.137	4.66473	0.873876	-0.134817	5.11805	9.67351e-10	3.4566e-07
211712	Pcdh9	protocadherin 9	106.032	4.66374	0.439091	-0.823047	2.57004	0.00105047	0.0556987
319625	Galm	galactose mutarotase	105.535	4.65904	1.3898	0.329156	8.11046	1.14493e-17	1.71083e-14
26360	Angptl2	angiopoietin-like 2	105.321	4.65701	0.441876	-0.816725	2.57536	0.00102384	0.054817
15512	Hspa2	heat shock protein 2	104.297	4.64725	0.452791	-0.792324	2.62267	0.000813997	0.0456644
13595	Ebp	phenylalkylamine Ca2+ antagonist (emopamil) binding protein	103.16	4.63628	0.447451	-0.804187	2.57371	0.00103202	0.0548973
75600	Calml4	calmodulin-like 4	102.21	4.62703	0.473134	-0.748377	2.7054	0.000542928	0.0325697
104099	Itga9	integrin alpha 9	100.3	4.60816	0.551264	-0.595541	3.11418	6.86907e-05	0.00597391
544806	Tmem92	transmembrane protein 92	99.5626	4.60079	0.434178	-0.8343	2.44109	0.00194417	0.0903632
58865	Tdh	L-threonine dehydrogenase	98.2576	4.58759	0.470706	-0.753523	2.62394	0.000808983	0.0455386
110960	Tars	threonyl-tRNA synthetase	97.5568	4.58043	0.767362	-0.264796	4.25779	1.37362e-07	2.54399e-05
73284	Ddit4l	DNA-damage-inducible transcript 4-like	96.8062	4.57271	0.440357	-0.820169	2.4311	0.00203798	0.0938327
54391	Rfk	riboflavin kinase	96.4123	4.56863	0.555602	-0.587704	3.05918	9.12494e-05	0.00757508
231207	Cpeb2	cytoplasmic polyadenylation element binding protein 2	96.3453	4.56794	0.902149	-0.102976	4.96504	2.36676e-09	7.48123e-07
74268	Aven	apoptosis, caspase activation inhibitor	96.0289	4.56465	0.543049	-0.610555	2.98229	0.000135338	0.0106438
68010	Bambi	BMP and activin membrane-bound inhibitor	95.9804	4.56414	0.60513	-0.502313	3.32212	2.31371e-05	0.0023769
13206	Ddx4	DEAD (Asp-Glu-Ala-Asp) box polypeptide 4	95.8592	4.56288	0.454995	-0.787469	2.49582	0.00149958	0.07368
213272	Txndc2	thioredoxin domain containing 2 (spermatozoa)	95.8185	4.56246	0.508472	-0.676345	2.78839	0.000359898	0.0231986
243743	Plxna4	plexin A4	94.7515	4.55126	1.85895	0.620011	10.1196	3.29521e-23	9.02723e-20
266459	Gm5039	eukaryotic translation initiation factor 1A pseudogene	94.016	4.54347	0.67841	-0.388003	3.67418	3.49882e-06	0.000460081
66724	Tab3	TGF-beta activated kinase 1/MAP3K7 binding protein 3	93.1481	4.53419	0.463738	-0.768436	2.49621	0.0014968	0.07368
17390	Mmp2	matrix metallopeptidase 2	91.7973	4.51958	0.571824	-0.558924	3.04836	9.64755e-05	0.00792781
13710	Elf3	E74-like factor 3	90.3524	4.50372	0.820021	-0.198425	4.32552	9.36582e-08	1.79007e-05
226351	Tmem185b	transmembrane protein 185B	90.0544	4.50041	0.694158	-0.365056	3.65352	3.91465e-06	0.000502696
14765	Gpr50	G-protein-coupled receptor 50	88.7368	4.48567	0.521992	-0.650102	2.72036	0.000504306	0.0309302
432940	Otulin	OTU deubiquitinase with linear linkage specificity	88.6825	4.48506	0.516845	-0.660012	2.69243	0.000578693	0.0343393
56375	B4galt4	UDP-Gal:betaGlcNAc beta 1,4-galactosyltransferase, polypeptide 4	87.5646	4.47238	0.910407	-0.0938636	4.70229	1.08635e-08	2.88004e-06
18391	Sigmar1	sigma non-opioid intracellular receptor 1	87.3294	4.46969	0.48944	-0.714494	2.52339	0.00131455	0.0668294
21991	Tpi1	triosephosphate isomerase 1	85.7318	4.45122	0.572346	-0.558011	2.91414	0.000191367	0.0137358
52398	2021-09-11	septin 11	84.7622	4.43985	0.515173	-0.663252	2.60281	0.000896463	0.0494468
216233	Socs2	suppressor of cytokine signaling 2	84.1892	4.43307	0.768604	-0.263179	3.86528	1.22829e-06	0.000186939
18715	Pim2	proviral integration site 2	83.9701	4.43046	0.945045	-0.0565226	4.74412	8.53244e-09	2.37708e-06
13033	Ctsd	cathepsin D	83.2075	4.42134	0.532795	-0.629619	2.65796	0.000685253	0.0396602
13052	Cxadr	coxsackie virus and adenovirus receptor	82.3391	4.41085	0.504186	-0.68481	2.49718	0.00148995	0.07368
101243624	Gm29811	predicted gene, 29811	82.029	4.40707	0.744265	-0.295358	3.67669	3.45129e-06	0.00045749
319448	Fndc3a	fibronectin type III domain containing 3A	81.0271	4.39478	0.958892	-0.0419771	4.69694	1.12038e-08	2.92313e-06
56349	Net1	neuroepithelial cell transforming gene 1	80.3518	4.38642	0.606921	-0.499356	2.9557	0.000154976	0.0116317
54384	Mtmr7	myotubularin related protein 7	80.2956	4.38571	0.720049	-0.328436	3.50493	8.73529e-06	0.00104045
407786	Taf9b	TATA-box binding protein associated factor 9B	80.042	4.38255	0.777929	-0.25112	3.77836	1.98075e-06	0.000290693
14683	Gnas	GNAS (guanine nucleotide binding protein, alpha stimulating) complex locus	79.24	4.37248	0.898867	-0.106621	4.33528	8.86163e-08	1.71363e-05
22445	Xlr3a	X-linked lymphocyte-regulated 3A	79.1437	4.37126	0.732139	-0.311785	3.52816	7.71002e-06	0.000931835
242737	Oog4	oogenesin 4	78.9952	4.36939	0.525828	-0.642782	2.53064	0.00126969	0.065015
70701	Nipal1	NIPA-like domain containing 1	77.7408	4.35338	1.02265	0.0223956	4.86692	4.18922e-09	1.27515e-06
625360	BC147527	cDNA sequence BC147527	77.7013	4.35287	0.700621	-0.355788	3.33316	2.18245e-05	0.00231438
208213	Tmem132c	transmembrane protein 132C	77.5987	4.35155	0.540518	-0.615227	2.5691	0.00105522	0.0557704
100503619	E330011O21Rik	RIKEN cDNA E330011O21 gene	76.5483	4.33792	0.598012	-0.514145	2.8153	0.000314675	0.0206068
54382	Tcstv1	2-cell-stage, variable group, member 1	76.204	4.33341	1.11369	0.10768	5.22637	5.11884e-10	1.95671e-07
17119	Mxd1	MAX dimerization protein 1	75.1881	4.31999	1.10253	0.0976075	5.1252	9.27621e-10	3.38829e-07
72185	Dbndd1	dysbindin (dystrobrevin binding protein 1) domain containing 1	74.7871	4.31465	0.718702	-0.330309	3.32832	2.23909e-05	0.0023442
67642	4930515G01Rik	RIKEN cDNA 4930515G01 gene	74.064	4.30493	0.535582	-0.624401	2.46325	0.0017507	0.0826904
94275	Maged1	melanoma antigen, family D, 1	73.6839	4.29978	1.40278	0.338457	6.42811	3.80569e-13	2.31682e-10
14107	Fat1	FAT atypical cadherin 1	73.2296	4.2936	0.59536	-0.518588	2.71619	0.000514797	0.0314562
446099	Nlrp4e	NLR family, pyrin domain containing 4E	72.8875	4.28892	0.829989	-0.186343	3.774	2.02863e-06	0.000295085
545389	Cep170	centrosomal protein 170	70.9569	4.26207	0.583015	-0.539542	2.60049	0.000906586	0.049822
100044193	Gm20939	predicted gene, 20939	69.0084	4.23423	1.02244	0.0221888	4.46972	4.12534e-08	8.69337e-06
100503167	Gm13752	predicted gene 13752	68.2864	4.22371	0.657408	-0.41945	2.85209	0.000261683	0.0174849
98736	1700034H15Rik	RIKEN cDNA 1700034H15 gene	67.4917	4.212	0.666894	-0.405125	2.86869	0.000240729	0.0162167
22436	Xdh	xanthine dehydrogenase	66.3932	4.19559	0.747579	-0.290915	3.17742	4.94538e-05	0.00444193
239188	Enox1	ecto-NOX disulfide-thiol exchanger 1	66.2068	4.19278	0.588357	-0.530422	2.49553	0.00150166	0.07368
432649	Gm5434	ubiquitin-conjugating enzyme E2F (putative) pseudogene	65.9623	4.18908	1.00644	0.00642387	4.2573	1.37747e-07	2.54399e-05
242553	Kank4	KN motif and ankyrin repeat domains 4	64.8779	4.17251	0.780871	-0.247345	3.26309	3.15817e-05	0.00301807
14387	Gaa	glucosidase, alpha, acid	64.8281	4.17174	0.648122	-0.433677	2.70683	0.000539108	0.0324591
12659	Ovgp1	oviductal glycoprotein 1	64.5363	4.16723	2.02446	0.705301	8.4269	1.56556e-18	2.57332e-15
19279	Ptprr	protein tyrosine phosphatase, receptor type, R	64.3778	4.16477	0.694445	-0.364642	2.88542	0.000221264	0.0153457
22784	Slc30a3	solute carrier family 30 (zinc transporter), member 3	64.3553	4.16442	0.655801	-0.421898	2.72415	0.000494966	0.0307054
245109	Zscan4c	zinc finger and SCAN domain containing 4C	62.3882	4.13338	0.88321	-0.124192	3.5853	5.66557e-06	0.000705493
214704	Iqub	IQ motif and ubiquitin domain containing	62.3016	4.13199	0.64433	-0.439544	2.61289	0.000853656	0.0474039
18426	Ovol1	ovo like zinc finger 1	61.3319	4.1163	0.778738	-0.25008	3.12119	6.62424e-05	0.0058226
108115	Slco4a1	solute carrier organic anion transporter family, member 4a1	60.1264	4.09645	1.57448	0.453925	6.2173	1.36951e-12	7.50352e-10
64095	Gpr35	G protein-coupled receptor 35	59.2385	4.08157	0.654924	-0.423236	2.55736	0.00111668	0.0583291
236546	AF067061	cDNA sequence AF067061	57.9404	4.05942	1.35127	0.301047	5.1888	6.38522e-10	2.38531e-07
14634	Gli3	GLI-Kruppel family member GLI3	57.5505	4.05266	1.31639	0.274891	5.029	1.62936e-09	5.35635e-07
382207	Jade3	jade family PHD finger 3	57.4792	4.05142	0.758947	-0.275823	2.89668	0.000209036	0.0148741
29815	Bcar3	breast cancer anti-estrogen resistance 3	56.8778	4.0409	0.822806	-0.195035	3.11538	6.82653e-05	0.00596849
100504701	Gm20362	predicted gene, 20362	56.3682	4.03191	0.952596	-0.0485639	3.58214	5.76309e-06	0.000706924
16598	Klf2	Kruppel-like factor 2 (lung)	56.2032	4.02897	0.678614	-0.387703	2.54615	0.00117856	0.0609182
380934	AA536875	expressed sequence AA536875	54.8937	4.0054	0.882287	-0.125238	3.25109	3.36376e-05	0.0031776
258364	Olfr976	olfactory receptor 976	54.0793	3.99045	1.17233	0.158992	4.27045	1.27891e-07	2.41626e-05
380714	Rph3al	rabphilin 3A-like (without C2 domains)	53.6032	3.98161	1.04897	0.047812	3.79512	1.80676e-06	0.000267546
234214	Sorbs2	sorbin and SH3 domain containing 2	53.2531	3.97506	1.40259	0.338323	5.04887	1.45065e-09	4.96756e-07
18003	Nedd9	neural precursor cell expressed, developmentally down-regulated gene 9	52.8086	3.96667	1.00165	0.00165043	3.58229	5.75855e-06	0.000706924
332923	Gm12794	predicted gene 12794	52.7701	3.96594	1.29506	0.258556	4.629	1.6567e-08	3.89017e-06
269397	Ss18l1	SS18, nBAF chromatin remodeling complex subunit like 1	52.6144	3.96299	0.955679	-0.0453333	3.40812	1.46597e-05	0.00161719
381845	Rnf225	ring finger protein 225	51.479	3.94117	1.07456	0.0719093	3.76762	2.10084e-06	0.000302908
16842	Lef1	lymphoid enhancer binding factor 1	51.4726	3.94105	0.700138	-0.356478	2.45459	0.00182401	0.0856606
22290	Uty	ubiquitously transcribed tetratricopeptide repeat gene, Y chromosome	49.5609	3.9032	0.969403	-0.0310749	3.29941	2.60851e-05	0.00259855
54609	Ubqln2	ubiquilin 2	49.0183	3.89219	0.965721	-0.0348808	3.25853	3.23482e-05	0.00307345
228911	Tshz2	teashirt zinc finger family member 2	48.9265	3.89032	0.785335	-0.241645	2.64597	0.000726638	0.0415861
19252	Dusp1	dual specificity phosphatase 1	48.5326	3.88224	0.887439	-0.119416	2.97097	0.000143378	0.0110126
97243	Naa11	N(alpha)-acetyltransferase 11, NatA catalytic subunit	47.4573	3.85983	1.11532	0.109142	3.66827	3.61308e-06	0.000471335
19766	Ripk1	receptor (TNFRSF)-interacting serine-threonine kinase 1	46.7611	3.84505	1.12263	0.115673	3.64922	4.00718e-06	0.000510589
639910	Gm20767	predicted gene, 20767	46.6423	3.84251	1.07057	0.0681868	3.47295	1.03694e-05	0.00121744
233806	Tmem159	transmembrane protein 159	46.2766	3.83464	0.777247	-0.251997	2.50566	0.00143086	0.0717043
78751	Zc3h6	zinc finger CCCH type containing 6	46.0628	3.83001	0.923355	-0.0797418	2.9657	0.000147282	0.0112299
21788	Tfpi	tissue factor pathway inhibitor	44.8192	3.80264	1.02654	0.0261978	3.22572	3.84234e-05	0.00358844
433719	Gm11487	predicted gene 11487	44.3745	3.79267	1.49642	0.403074	4.66471	1.34899e-08	3.30945e-06
269016	Sh3rf2	SH3 domain containing ring finger 2	44.2011	3.78875	1.08719	0.0835944	3.37838	1.71723e-05	0.00188174
229357	Gpr149	G protein-coupled receptor 149	43.7882	3.77937	0.871246	-0.137831	2.68697	0.000594423	0.0350198
17252	Rdh11	retinol dehydrogenase 11	43.5389	3.77365	2.09635	0.740198	6.43557	3.63681e-13	2.29916e-10
238330	Irf2bpl	interferon regulatory factor 2 binding protein-like	42.6406	3.75281	2.327	0.84458	7.02425	9.86061e-15	8.53046e-12
72434	Lypd3	Ly6/Plaur domain containing 3	42.2296	3.74312	0.883041	-0.124383	2.64469	0.000731179	0.0415861
74488	Lrrc15	leucine rich repeat containing 15	41.6252	3.72871	1.62109	0.483097	4.79858	6.22693e-09	1.82771e-06
27029	Sgsh	N-sulfoglucosamine sulfohydrolase (sulfamidase)	41.2868	3.72054	0.978436	-0.0218	2.87707	0.000230771	0.0156743
66752	4933404O12Rik	RIKEN cDNA 4933404O12 gene	40.7167	3.70664	1.41687	0.348447	4.11927	2.99331e-07	5.17905e-05
225020	Fez2	fasciculation and elongation protein zeta 2 (zygin II)	40.4991	3.70128	0.950097	-0.0511913	2.75015	0.000435213	0.0275138
19716	Bex1	brain expressed X-linked 1	40.2744	3.69572	1.57069	0.451515	4.52587	2.99311e-08	6.73943e-06
21907	Nr2e1	nuclear receptor subfamily 2, group E, member 1	39.818	3.68432	1.0441	0.043152	2.98055	0.000136542	0.0106873
112419	Ifit1bl2	interferon induced protein with tetratricopeptide repeats 1B like 2	39.2784	3.67067	2.34438	0.85202	6.61784	1.19577e-13	7.86194e-11
14863	Gstm2	glutathione S-transferase, mu 2	38.4881	3.65035	0.970949	-0.0294818	2.69533	0.000570492	0.0339753
71602	Myo1e	myosin IE	38.4171	3.6485	1.24735	0.221024	3.45736	1.12718e-05	0.00131231
14226	Fkbp1b	FK506 binding protein 1b	37.4434	3.62283	0.904936	-0.0998914	2.45554	0.00181579	0.0855189
20624	Eftud2	elongation factor Tu GTP binding domain containing 2	36.5803	3.59951	1.10295	0.0979844	2.93541	0.000171805	0.0126069
14605	Tsc22d3	TSC22 domain family, member 3	36.3017	3.59187	2.32262	0.842696	6.14225	2.15717e-12	1.10804e-09
12227	Btg2	BTG anti-proliferation factor 2	35.5901	3.57207	1.4063	0.34096	3.65803	3.81999e-06	0.000494403
72388	Ripk4	receptor-interacting serine-threonine kinase 4	35.1097	3.55848	1.17768	0.163546	3.0287	0.000106725	0.00864156
13531	Usp17la	ubiquitin specific peptidase 17-like A	34.7528	3.54826	1.73697	0.552144	4.42894	5.20508e-08	1.06945e-05
14862	Gstm1	glutathione S-transferase, mu 1	34.7094	3.54701	1.49635	0.40303	3.81141	1.65222e-06	0.000246887
432769	Zfp708	zinc finger protein 708	34.605	3.544	0.954878	-0.0461719	2.42605	0.00208703	0.0958227
56746	Tex101	testis expressed gene 101	34.4619	3.53985	1.90946	0.646821	4.83449	5.05675e-09	1.51123e-06
15894	Icam1	intercellular adhesion molecule 1	34.4076	3.53828	2.75241	1.01248	6.95948	1.46957e-14	1.15025e-11
21885	Tle1	transducin-like enhancer of split 1	33.8745	3.52266	1.07371	0.0711204	2.67943	0.000616852	0.0362114
20620	Plk2	polo like kinase 2	33.2408	3.50378	3.24658	1.1776	7.97366	2.69883e-17	2.95738e-14
433779	Gm13119	predicted gene 13119	32.8263	3.49123	1.18997	0.173927	2.89171	0.000214342	0.0150562
100316870	Gm17821	DDB1 and CUL4 associated factor 5 pseudogene	32.1491	3.47039	1.54865	0.437385	3.69737	3.08373e-06	0.000412092
15368	Hmox1	heme oxygenase 1	31.7633	3.45831	1.16551	0.153155	2.75419	0.000426588	0.0270727
14371	Fzd9	frizzled class receptor 9	30.414	3.4149	1.76772	0.56969	4.02525	5.06094e-07	8.32772e-05
226251	Ablim1	actin-binding LIM protein 1	29.8735	3.39697	1.45768	0.376848	3.26861	3.06787e-05	0.00294892
19241	Tmsb4x	thymosin, beta 4, X chromosome	29.183	3.37359	1.18301	0.168062	2.59987	0.000909327	0.049822
56421	Pfkp	phosphofructokinase, platelet	28.7122	3.35732	1.48634	0.396316	3.22098	3.93897e-05	0.0036579
21372	Tbl1x	transducin (beta)-like 1 X-linked	28.5226	3.3507	2.66201	0.979083	5.7358	2.48793e-11	1.1684e-08
12307	Calb1	calbindin 1	28.5223	3.35068	1.55196	0.439518	3.34395	2.06137e-05	0.00220018
21387	Tbx4	T-box 4	28.5156	3.35045	1.5588	0.443917	3.35801	1.9133e-05	0.002069
14739	S1pr2	sphingosine-1-phosphate receptor 2	27.8378	3.32639	1.40264	0.338357	2.95932	0.000152146	0.0114717
71458	Bcor	BCL6 interacting corepressor	27.6824	3.3208	1.51908	0.418103	3.18945	4.64462e-05	0.0041947
241226	Itga8	integrin alpha 8	27.2716	3.30585	1.37236	0.316528	2.84421	0.000272239	0.0181166
20692	Sparc	secreted acidic cysteine rich glycoprotein	25.9012	3.25429	1.24915	0.222459	2.47499	0.00165583	0.0788894
83565	Pramel3	preferentially expressed antigen in melanoma-like 3	25.4988	3.23863	1.91559	0.650023	3.74372	2.39431e-06	0.00033637
627049	Zfp800	zinc finger protein 800	25.4909	3.23832	1.67433	0.515413	3.27134	3.02409e-05	0.00292394
237806	Dnah9	dynein, axonemal, heavy chain 9	25.3127	3.23131	1.27403	0.242183	2.47395	0.00166408	0.0790532
74194	Rnd3	Rho family GTPase 3	25.1982	3.22677	5.09409	1.62808	9.85256	1.82412e-22	4.28329e-19
244416	Ppp1r3b	protein phosphatase 1, regulatory subunit 3B	25.0867	3.22234	2.34288	0.851382	4.51379	3.20719e-08	7.12387e-06
408068	Zfp738	zinc finger protein 738	24.8022	3.21093	1.54461	0.434769	2.94614	0.000162695	0.012046
622894	Gm6367	predicted gene 6367	24.0615	3.18061	1.32885	0.284312	2.46775	0.00171371	0.0811765
66234	Msmo1	methylsterol monoxygenase 1	23.8922	3.17355	1.37492	0.318395	2.53743	0.00122894	0.0631255
15902	Id2	inhibitor of DNA binding 2	23.4431	3.15458	1.49995	0.405433	2.7221	0.00050001	0.0307815
53970	Rfx5	regulatory factor X, 5 (influences HLA class II expression)	23.284	3.14776	1.3964	0.333897	2.51892	0.00134296	0.0679208
56048	Lgals8	lectin, galactose binding, soluble 8	23.0662	3.13837	1.51772	0.417207	2.71504	0.000517725	0.0315179
19289	Igdcc3	immunoglobulin superfamily, DCC subclass, member 3	22.3694	3.10769	1.71801	0.541168	2.99068	0.000129663	0.0103646
22773	Zic3	zinc finger protein of the cerebellum 3	22.084	3.09485	1.86916	0.625487	3.21677	4.02673e-05	0.00371408
209590	Il23r	interleukin 23 receptor	21.9653	3.08947	1.78822	0.58122	3.06272	8.96006e-05	0.00747596
75697	C2cd4b	C2 calcium-dependent domain containing 4B	21.8423	3.08385	2.80284	1.03063	4.77647	7.07717e-09	2.04083e-06
56012	Pgam2	phosphoglycerate mutase 2	21.7646	3.08028	1.82857	0.603534	3.10627	7.15627e-05	0.00619092
56312	Nupr1	nuclear protein transcription regulator 1	21.5379	3.06981	1.8753	0.628767	3.15598	5.52937e-05	0.00493947
108017	Fxyd4	FXYD domain-containing ion transport regulator 4	20.2932	3.01028	1.55488	0.4414	2.48071	0.00161149	0.0774613
12609	Cebpd	CCAAT/enhancer binding protein (C/EBP), delta	19.4832	2.96955	2.83899	1.04345	4.36613	7.43902e-08	1.45566e-05
56484	Foxo3	forkhead box O3	19.3986	2.9652	2.23848	0.805796	3.42908	1.31099e-05	0.0014659
23921	Sh2b2	SH2B adaptor protein 2	19.3932	2.96492	1.84072	0.610154	2.81905	0.000308823	0.0203045
27218	Slamf1	signaling lymphocytic activation molecule family member 1	19.2915	2.95967	1.92212	0.653427	2.92976	0.000176808	0.0128593
22245	Uck1	uridine-cytidine kinase 1	18.1315	2.89765	1.8587	0.619878	2.67819	0.00062063	0.0363036
57782	Rbak	RB-associated KRAB zinc finger	17.9065	2.88516	2.61426	0.96098	3.72431	2.66234e-06	0.000358846
245423	Gm364	predicted gene 364	17.1379	2.84129	2.0246	0.705373	2.77114	0.000392162	0.0250816
12495	Entpd1	ectonucleoside triphosphate diphosphohydrolase 1	17.1315	2.84092	3.46034	1.24137	4.73468	9.01105e-09	2.46858e-06
17283	Men1	multiple endocrine neoplasia 1	17.1104	2.83968	2.10815	0.745809	2.88125	0.000225958	0.015454
209091	Ccnb3	cyclin B3	16.7542	2.81865	1.90903	0.646593	2.55938	0.00110586	0.0580737
217316	Slc16a5	solute carrier family 16 (monocarboxylic acid transporters), member 5	15.8386	2.76245	2.27338	0.821266	2.89465	0.000211192	0.0148986
20704	Serpina1e	serine (or cysteine) peptidase inhibitor, clade A, member 1E	15.8285	2.76181	2.61312	0.960543	3.32528	2.27538e-05	0.00236473
235431	Coro2b	coronin, actin binding protein, 2B	15.585	2.74631	2.63688	0.969596	3.30797	2.49322e-05	0.0025297
17096	Lyn	LYN proto-oncogene, Src family tyrosine kinase	15.4461	2.73735	1.9924	0.689341	2.47893	0.00162511	0.0776509
107889	Gcm2	glial cells missing homolog 2	14.4728	2.67227	2.25795	0.814457	2.64535	0.00072881	0.0415861
56508	Rapgef4	Rap guanine nucleotide exchange factor (GEF) 4	14.183	2.65205	2.12559	0.754051	2.44405	0.00191724	0.0895273
227327	B3gnt7	UDP-GlcNAc:betaGal beta-1,3-N-acetylglucosaminyltransferase 7	13.6329	2.61249	2.46721	0.903089	2.73449	0.000470302	0.0296182
67603	Dusp6	dual specificity phosphatase 6	13.3934	2.59476	3.66256	1.29816	3.99291	6.05903e-07	9.66915e-05
15110	Hand1	heart and neural crest derivatives expressed 1	13.1268	2.57465	4.38105	1.47729	4.68752	1.1829e-08	3.03802e-06
69806	Slc39a11	solute carrier family 39 (metal ion transporter), member 11	12.9895	2.56414	2.71155	0.99752	2.87292	0.000235652	0.01594
13845	Ephb3	Eph receptor B3	11.8171	2.46954	2.70198	0.993983	2.62015	0.000824061	0.0460717
14070	F8a	factor 8-associated gene A	10.7156	2.3717	2.88123	1.05822	2.54805	0.00116786	0.0605554
240120	Zfp119b	zinc finger protein 119b	7.94957	2.07312	5.99868	1.79154	3.99297	6.05687e-07	9.66915e-05
12558	Cdh2	cadherin 2	7.91647	2.06895	3.74167	1.31953	2.48068	0.00161172	0.0774613
110596	Arhgef28	Rho guanine nucleotide exchange factor (GEF) 28	7.83758	2.05893	4.29497	1.45744	2.8203	0.000306901	0.0202592
52187	Rragd	Ras-related GTP binding D	5.90896	1.77647	8.12684	2.09517	4.06467	4.06224e-07	6.88362e-05
277010	Marveld1	MARVEL (membrane-associating) domain containing 1	5.78321	1.75496	5.15058	1.63911	2.52295	0.00131732	0.0668294
14417	Gad2	glutamic acid decarboxylase 2	5.78253	1.75484	10.068	2.30937	4.93114	2.88362e-09	8.94304e-07
116838	Rims2	regulating synaptic membrane exocytosis 2	5.76382	1.7516	5.27137	1.66229	2.57373	0.00103192	0.0548973
67701	Wfdc2	WAP four-disulfide core domain 2	4.87366	1.58385	8.14004	2.0968	3.37657	1.73382e-05	0.00188734
72128	2610008E11Rik	RIKEN cDNA 2610008E11 gene	4.21744	1.43923	10.0938	2.31193	3.63604	4.30435e-06	0.000544236
22035	Tnfsf10	tumor necrosis factor (ligand) superfamily, member 10	2.96015	1.08524	10.3186	2.33395	2.62666	0.000798337	0.0450937
110920	Hspa13	heat shock protein 70 family, member 13	2.72278	1.00165	10.6386	2.36449	2.49416	0.0015115	0.0739419
12802	Cnr2	cannabinoid receptor 2 (macrophage)	2.63606	0.969287	12.4431	2.52117	2.82563	0.000298816	0.019805

## Sheet: Ahr--2C
ID_geneid	Name_GeneSymbol	Name	mean	logmean	cv2	logcv2	ratio	pval	padj
100012	Oog3	oogenesin 3	3617.1	8.19343	0.542647	-0.611296	4.80213	6.09997e-09	9.65529e-07
18379	Omt2a	oocyte maturation, alpha	2880.71	7.96579	0.868441	-0.141056	7.61098	2.59908e-16	9.53684e-14
20729	Spin1	spindlin 1	2722.61	7.90934	0.276521	-1.28547	2.41676	0.00218028	0.0914303
72114	Zbed3	zinc finger, BED type containing 3	2365.05	7.76856	0.808416	-0.212678	7.01238	1.0609e-14	3.35846e-12
382088	Omt2b	oocyte maturation, beta	2202.63	7.69741	0.923325	-0.0797741	7.97548	2.66829e-17	1.13367e-14
12314	Calm2	calmodulin 2	1424.63	7.26167	0.316611	-1.15008	2.64641	0.000725062	0.0373998
66105	Ube2d3	ubiquitin-conjugating enzyme E2D 3	1350.39	7.20815	0.324264	-1.1262	2.69681	0.000566363	0.0306843
98582	Khdc1b	KH domain containing 1B	1326.61	7.19038	0.304328	-1.18965	2.52666	0.00129413	0.0602123
56057	Btg4	BTG anti-proliferation factor 4	1150.19	7.04769	1.89812	0.640865	15.5265	1.52238e-38	2.73098e-35
97402	C86187	expressed sequence C86187	1076.66	6.98162	1.97712	0.681639	16.0511	4.71624e-40	1.08777e-36
20439	Siah2	siah E3 ubiquitin protein ligase 2	994.843	6.90259	0.798937	-0.224474	6.42398	3.90268e-13	1.00014e-10
99929	Tiparp	TCDD-inducible poly(ADP-ribose) polymerase	960.157	6.8671	0.313852	-1.15883	2.51214	0.00138725	0.063448
68533	Mphosph6	M phase phosphoprotein 6	956.663	6.86345	0.453787	-0.790128	3.63048	4.43624e-06	0.00045046
17151	Ccndbp1	cyclin D-type binding-protein 1	897.684	6.79982	0.419294	-0.869183	3.32602	2.26652e-05	0.00187656
21432	Tcl1	T cell lymphoma breakpoint 1	891.791	6.79323	1.7274	0.546619	13.69	2.76015e-33	3.71356e-30
12313	Calm1	calmodulin 1	891.386	6.79278	0.752264	-0.284668	5.96147	6.42141e-12	1.42019e-09
21672	Prdx2	peroxiredoxin 2	808.316	6.69495	0.733198	-0.310339	5.72874	2.59526e-11	5.23755e-09
381759	Wee2	WEE1 homolog 2 (S. pombe)	754.451	6.62599	1.20433	0.185925	9.30966	5.8364e-21	3.24926e-18
381411	Accsl	1-aminocyclopropane-1-carboxylate synthase (non-functional)-like	753.417	6.62462	0.706708	-0.347137	5.46176	1.27341e-10	2.36313e-08
226090	Ermp1	endoplasmic reticulum metallopeptidase 1	751.603	6.62221	0.318506	-1.14412	2.4606	0.0017728	0.0775659
22224	Usp10	ubiquitin specific peptidase 10	730.591	6.59385	0.327065	-1.1176	2.51513	0.00136753	0.0627237
53871	Pkd2l2	polycystic kidney disease 2-like 2	710.568	6.56606	2.93192	1.07566	22.4427	1.2863e-58	2.07673e-54
51944	Knstrn	kinetochore-localized astrin/SPAG5 binding	645.182	6.46953	0.903785	-0.101164	6.80227	3.86299e-14	1.05708e-11
19820	Rlim	ring finger protein, LIM domain interacting	632.309	6.44938	0.615729	-0.484948	4.61714	1.77361e-08	2.67616e-06
114642	Brdt	bromodomain, testis-specific	613.943	6.4199	0.616505	-0.483689	4.59751	1.98523e-08	2.96773e-06
20768	Sephs2	selenophosphate synthetase 2	604.57	6.40452	0.462386	-0.771356	3.43809	1.24945e-05	0.00111449
18983	Cnot7	CCR4-NOT transcription complex, subunit 7	588.25	6.37715	0.454449	-0.78867	3.36118	1.88138e-05	0.00158297
71994	Cnn3	calponin 3, acidic	575.28	6.35486	0.545971	-0.605189	4.02032	5.20178e-07	6.51029e-05
434423	Dppa5a	developmental pluripotency associated 5A	559.537	6.32711	0.365879	-1.00545	2.67914	0.000617721	0.0331333
21985	Tpd52	tumor protein D52	537.213	6.28639	0.585463	-0.535353	4.25098	1.42745e-07	1.93666e-05
12155	Bmp15	bone morphogenetic protein 15	527.942	6.26899	1.84214	0.610928	13.3262	3.0023e-32	3.23148e-29
20229	Sat1	spermidine/spermine N1-acetyl transferase 1	513.923	6.24207	0.410891	-0.889427	2.9552	0.000155368	0.00999372
231630	Ficd	FIC domain containing	507.654	6.2298	0.429816	-0.844398	3.083	8.07054e-05	0.00571486
208643	Eif4g1	eukaryotic translation initiation factor 4, gamma 1	494.299	6.20314	0.342889	-1.07035	2.44493	0.00190923	0.0815462
27379	Tcl1b1	T cell leukemia/lymphoma 1B, 1	493.709	6.20195	2.91401	1.06953	20.7724	9.70285e-54	7.83263e-50
93742	Pard3	par-3 family cell polarity regulator	491.626	6.19772	0.396626	-0.924762	2.82464	0.000300304	0.0176306
381944	Usp17lb	ubiquitin specific peptidase 17-like B	480.367	6.17455	0.50983	-0.673678	3.61172	4.91106e-06	0.000489439
434065	Gm1965	predicted gene 1965	478.434	6.17052	0.853513	-0.158394	6.04081	3.9811e-12	9.05279e-10
78887	Sfi1	Sfi1 homolog, spindle assembly associated (yeast)	448.125	6.10507	0.356158	-1.03238	2.482	0.00160157	0.071429
57816	Tesc	tescalcin	447.435	6.10353	1.02507	0.0247634	7.14087	4.80089e-15	1.55021e-12
252829	Obox5	oocyte specific homeobox 5	444.326	6.09656	1.38408	0.325033	9.62541	7.79418e-22	4.66063e-19
24066	Spry4	sprouty RTK signaling antagonist 4	431.932	6.06827	0.346788	-1.05904	2.39492	0.0024155	0.0988032
226957	Gm4850	THO complex 4 pseudogene	425.553	6.05339	0.372478	-0.987577	2.56276	0.001088	0.052435
13855	Epn2	epsin 2	418.631	6.03699	0.357942	-1.02738	2.45252	0.00184195	0.0790912
100073351	Yy2	Yy2 transcription factor	416.788	6.03258	0.364372	-1.00958	2.49376	0.00151439	0.0682957
242785	Klhl21	kelch-like 21	398.259	5.9871	0.711016	-0.341061	4.80888	5.86603e-09	9.37694e-07
105418	E330034G19Rik	RIKEN cDNA E330034G19 gene	392.585	5.97275	1.30779	0.268338	8.81138	1.38049e-19	6.965e-17
73373	Phospho2	phosphatase, orphan 2	376.707	5.93147	0.379333	-0.969341	2.52728	0.00129026	0.0602061
246791	Obox3	oocyte specific homeobox 3	364.877	5.89956	0.586169	-0.534147	3.87069	1.19214e-06	0.000141522
20438	Siah1b	siah E3 ubiquitin protein ligase 1B	363.005	5.89442	0.40642	-0.900368	2.67984	0.000615602	0.0331297
71780	Isyna1	myo-inositol 1-phosphate synthase A1	361.997	5.89164	0.49057	-0.712188	3.23216	3.71493e-05	0.00288354
13559	E2f5	E2F transcription factor 5	358.269	5.88128	0.494658	-0.70389	3.24949	3.3921e-05	0.00265763
20937	Suv39h1	suppressor of variegation 3-9 1	353.652	5.86831	0.4915	-0.710293	3.21674	4.02735e-05	0.00308159
74741	C2cd5	C2 calcium-dependent domain containing 5	352.908	5.86621	0.376489	-0.976867	2.46252	0.00175676	0.077073
170834	Oosp1	oocyte secreted protein 1	339.176	5.82652	0.668149	-0.403244	4.31964	9.6829e-08	1.35939e-05
24135	Zfp68	zinc finger protein 68	330.828	5.8016	0.566079	-0.569022	3.63249	4.38805e-06	0.000448386
17536	Meis2	Meis homeobox 2	329.929	5.79888	0.576432	-0.550898	3.69588	3.10889e-06	0.000332404
228913	Zfp217	zinc finger protein 217	327.722	5.79217	0.461013	-0.774328	2.94984	0.000159665	0.0102111
330490	Nlrp9c	NLR family, pyrin domain containing 9C	323.991	5.78071	0.929356	-0.0732629	5.92579	7.95933e-12	1.71338e-09
269356	Slc4a11	solute carrier family 4, sodium bicarbonate transporter-like, member 11	321.87	5.77415	0.377768	-0.973474	2.40388	0.00231626	0.0958871
21808	Tgfb2	transforming growth factor, beta 2	316.064	5.75594	1.14723	0.137351	7.25912	2.31061e-15	7.77184e-13
223989	Marf1	meiosis regulator and mRNA stability 1	312.135	5.74344	0.43333	-0.836255	2.73117	0.000478091	0.0265507
27381	Tcl1b2	T cell leukemia/lymphoma 1B, 2	311.999	5.743	2.94434	1.07988	18.5549	2.73168e-47	8.82059e-44
27981	Rsrp1	arginine/serine rich protein 1	305.451	5.72179	0.385337	-0.953638	2.41205	0.00222905	0.0929924
74211	1700017B05Rik	RIKEN cDNA 1700017B05 gene	295.24	5.68779	0.46728	-0.760827	2.893	0.000212951	0.0130977
67269	Agtpbp1	ATP/GTP binding protein 1	290.806	5.67266	0.397969	-0.921382	2.45166	0.00184947	0.0792033
67141	Fbxo5	F-box protein 5	282.147	5.64243	1.06079	0.0590173	6.46934	2.96038e-13	7.70893e-11
12929	Crkl	v-crk avian sarcoma virus CT10 oncogene homolog-like	282.038	5.64204	0.461618	-0.773017	2.81485	0.000315372	0.0183154
56397	Morf4l2	mortality factor 4 like 2	278.194	5.62832	0.44617	-0.807056	2.70803	0.000535922	0.0293304
106021	Topors	topoisomerase I binding, arginine/serine-rich	275.838	5.61981	0.426847	-0.85133	2.58324	0.000985561	0.0489596
67867	Lrrc28	leucine rich repeat containing 28	272.766	5.60862	0.974664	-0.0256628	5.87594	1.07397e-11	2.25186e-09
52004	Cdk2ap2	CDK2-associated protein 2	270.272	5.59943	0.486926	-0.719644	2.92621	0.000180015	0.0113529
30954	Siva1	SIVA1, apoptosis-inducing factor	269.241	5.59561	0.420674	-0.865898	2.52471	0.00130624	0.0606013
194227	Gm13023	predicted gene 13023	262.429	5.56998	1.05599	0.0544794	6.28094	9.31075e-13	2.27761e-10
236539	Phgdh	3-phosphoglycerate dehydrogenase	260.823	5.56384	0.514267	-0.665012	3.05217	9.46007e-05	0.00661181
20167	Rtn2	reticulon 2 (Z-band associated protein)	254.377	5.53882	0.514515	-0.664531	3.02642	0.000107981	0.00732499
27878	Tada1	transcriptional adaptor 1	251.992	5.5294	1.35962	0.307206	7.9702	2.75796e-17	1.14173e-14
23834	Cdc6	cell division cycle 6	250.054	5.52168	0.492915	-0.707419	2.8814	0.000225793	0.0136533
20597	Smpd1	sphingomyelin phosphodiesterase 1, acid lysosomal	249.135	5.518	0.450309	-0.797822	2.62881	0.000790047	0.0403649
50753	Fbxo8	F-box protein 8	239.571	5.47885	0.565679	-0.569729	3.25482	3.2985e-05	0.00259777
170439	Elovl6	ELOVL family member 6, elongation of long chain fatty acids (yeast)	238.401	5.47395	0.521742	-0.650582	2.99651	0.000125857	0.00843135
16413	Itgb1bp1	integrin beta 1 binding protein 1	237.271	5.4692	0.648202	-0.433554	3.71615	2.78357e-06	0.000307814
18242	Oat	ornithine aminotransferase	231.498	5.44457	0.613855	-0.487996	3.48648	9.64445e-06	0.000884714
66648	Tpgs2	tubulin polyglutamylase complex subunit 2	229.905	5.43767	0.862065	-0.148425	4.88326	3.80974e-09	6.21295e-07
67788	Sfr1	SWI5 dependent recombination repair 1	229.207	5.43463	0.539082	-0.617888	3.05012	9.56053e-05	0.00665322
67155	Smarca2	SWI/SNF related, matrix associated, actin dependent regulator of chromatin, subfamily a, member 2	229.083	5.43409	1.33209	0.286753	7.53541	4.1599e-16	1.49248e-13
68671	Pcyt2	phosphate cytidylyltransferase 2, ethanolamine	225.706	5.41923	0.452393	-0.793204	2.54444	0.00118829	0.0558243
102614	Rpp25	ribonuclease P/MRP 25 subunit	225.482	5.41824	0.454795	-0.787908	2.55696	0.00111881	0.0534412
102991	AU022751	expressed sequence AU022751	222.957	5.40698	2.41707	0.882557	13.5298	7.9035e-33	9.81554e-30
17217	Mcm4	minichromosome maintenance complex component 4	221.619	5.40096	0.459643	-0.777304	2.56682	0.00106692	0.051728
67299	Dock7	dedicator of cytokinesis 7	217.115	5.38043	0.464915	-0.7659	2.57526	0.00102432	0.050188
52020	Umodl1	uromodulin-like 1	216.801	5.37898	1.47749	0.390346	8.17941	7.42666e-18	3.33065e-15
27378	Tcl1b3	T cell leukemia/lymphoma 1B, 3	216.208	5.37624	2.61881	0.962719	14.4819	1.50822e-35	2.21366e-32
70495	Atp6ap2	ATPase, H+ transporting, lysosomal accessory protein 2	215.859	5.37463	0.45205	-0.793962	2.49822	0.00148258	0.0672365
236537	Zfp352	zinc finger protein 352	212.652	5.35966	3.07689	1.12392	16.9024	1.65626e-42	4.45672e-39
100039315	Gm10436	predicted gene 10436	210.486	5.34942	0.578334	-0.547604	3.16386	5.30742e-05	0.00393066
18286	Odf2	outer dense fiber of sperm tails 2	206.769	5.3316	0.488881	-0.715635	2.65514	0.000694767	0.0361839
68552	Smim14	small integral membrane protein 14	206.417	5.3299	0.471854	-0.751086	2.56088	0.00109791	0.0527555
214855	Arid5a	AT rich interactive domain 5A (MRF1-like)	202.796	5.3122	0.782419	-0.245365	4.21552	1.74329e-07	2.307e-05
229700	Rbm15	RNA binding motif protein 15	201.484	5.30571	0.626535	-0.46755	3.36657	1.82838e-05	0.00157017
12049	Bcl2l10	Bcl2-like 10	201.182	5.30421	1.25149	0.224336	6.72046	6.38013e-14	1.71679e-11
110074	Dut	deoxyuridine triphosphatase	189.392	5.24382	0.653685	-0.42513	3.42158	1.36452e-05	0.00121045
226351	Tmem185b	transmembrane protein 185B	189.111	5.24234	0.627879	-0.465408	3.28441	2.82312e-05	0.00226763
54633	Pqbp1	polyglutamine binding protein 1	187.025	5.23124	0.500569	-0.692009	2.60591	0.000883063	0.0448335
545913	Zscan4d	zinc finger and SCAN domain containing 4D	186.134	5.22647	1.54264	0.433493	8.01416	2.09412e-17	9.13773e-15
108767	Pnrc1	proline-rich nuclear receptor coactivator 1	185.023	5.22048	0.853541	-0.158361	4.42267	5.39424e-08	7.91728e-06
620079	Gm17751	predicted gene, 17751	181.043	5.19874	1.15414	0.143353	5.92335	8.07728e-12	1.71589e-09
16978	Lrrfip1	leucine rich repeat (in FLII) interacting protein 1	180.259	5.19439	0.484913	-0.723786	2.48393	0.001587	0.0709753
70561	Txndc16	thioredoxin domain containing 16	179.843	5.19209	0.504903	-0.683389	2.58368	0.000983486	0.0489596
68626	Elac2	elaC ribonuclease Z 2	178.388	5.18396	0.477594	-0.738995	2.43511	0.0019998	0.0849653
75734	Mff	mitochondrial fission factor	178.061	5.18213	0.513997	-0.665538	2.61858	0.000830354	0.0422904
14701	Gng12	guanine nucleotide binding protein (G protein), gamma 12	177.469	5.17879	0.63363	-0.456291	3.22325	3.89229e-05	0.00299243
17218	Mcm5	minichromosome maintenance complex component 5	176.849	5.1753	0.524988	-0.644381	2.66642	0.000657479	0.0346895
71878	Fam83d	family with sequence similarity 83, member D	175.235	5.16613	2.13564	0.758765	10.8024	4.07309e-25	2.85913e-22
12183	Bpgm	2,3-bisphosphoglycerate mutase	174.123	5.15976	0.557279	-0.584689	2.81071	0.000321966	0.0186313
109594	Lmo1	LIM domain only 1	173.096	5.15385	1.23267	0.20918	6.2005	1.51624e-12	3.65368e-10
12583	Cdo1	cysteine dioxygenase 1, cytosolic	172.951	5.15301	2.61621	0.961726	13.1549	9.22349e-32	8.7596e-29
99681	Tchh	trichohyalin	172.788	5.15207	1.31646	0.27495	6.61668	1.20427e-13	3.18737e-11
27967	Cherp	calcium homeostasis endoplasmic reticulum protein	172.565	5.15077	0.539447	-0.617211	2.70972	0.000531483	0.0291864
320184	Lrrc58	leucine rich repeat containing 58	172.4	5.14982	0.518403	-0.657002	2.60288	0.000896134	0.0451475
67951	Tubb6	tubulin, beta 6 class V	170.605	5.13935	0.642747	-0.442004	3.21186	4.13135e-05	0.00313149
19655	Rbmx	RNA binding motif protein, X chromosome	164.614	5.10361	0.542091	-0.612321	2.66457	0.000663452	0.0347774
18130	Ints6	integrator complex subunit 6	163.84	5.09889	0.694103	-0.365135	3.40427	1.49635e-05	0.00132014
12160	Bmp5	bone morphogenetic protein 5	159.659	5.07304	1.42561	0.354603	6.90754	2.0231e-14	6.16281e-12
385377	Pnma5	paraneoplastic antigen family 5	158.358	5.06486	0.986238	-0.013858	4.76011	7.77925e-09	1.21938e-06
109305	Orai1	ORAI calcium release-activated calcium modulator 1	156.497	5.05304	0.621775	-0.475177	2.98416	0.000134053	0.0088984
72018	Fundc1	FUN14 domain containing 1	154.445	5.03984	2.783	1.02353	13.2724	4.27328e-32	4.31201e-29
14381	G6pdx	glucose-6-phosphate dehydrogenase X-linked	153.875	5.03614	0.69572	-0.362808	3.31205	2.4401e-05	0.00198967
192658	Rfpl4	ret finger protein-like 4	153.346	5.0327	0.860527	-0.150211	4.08982	3.52965e-07	4.48711e-05
232889	Pla2g4c	phospholipase A2, group IVC (cytosolic, calcium-independent)	152.274	5.02568	1.47006	0.385301	6.96302	1.43788e-14	4.46434e-12
435337	Gm5662	predicted gene 5662	151.628	5.02143	3.37101	1.21521	15.9341	1.02423e-39	2.06703e-36
381654	C87414	expressed sequence C87414	151.227	5.01878	0.589681	-0.528173	2.78372	0.000368373	0.0209415
57866	AA545190	EST AA545190	150.091	5.01124	4.07858	1.40575	19.1832	4.09741e-49	2.20509e-45
207818	Smagp	small cell adhesion glycoprotein	149.7	5.00864	0.603814	-0.504489	2.83635	0.000283192	0.0167477
13052	Cxadr	coxsackie virus and adenovirus receptor	149.442	5.00691	0.717949	-0.331357	3.36964	1.79883e-05	0.00155305
26429	Orc5	origin recognition complex, subunit 5	148.396	4.99988	0.539599	-0.61693	2.52384	0.00131168	0.0606794
21366	Slc6a6	solute carrier family 6 (neurotransmitter transporter, taurine), member 6	147.948	4.99686	0.669749	-0.400852	3.12794	6.39635e-05	0.00467281
22151	Tubb2a	tubulin, beta 2A class IIA	146.519	4.98715	0.522115	-0.649867	2.42679	0.00207981	0.0876723
666806	Gm8300	predicted gene 8300	146.378	4.98619	2.48434	0.910009	11.5417	3.40733e-27	2.61959e-24
71371	Arid5b	AT rich interactive domain 5B (MRF1-like)	145.67	4.98134	0.832181	-0.183705	3.85685	1.28668e-06	0.00014945
12530	Cdc25a	cell division cycle 25A	143.617	4.96715	0.736745	-0.305514	3.39049	1.61024e-05	0.00140526
27380	Tcl1b4	T cell leukemia/lymphoma 1B, 4	142.026	4.95601	4.12992	1.41826	18.9	2.72261e-48	1.09892e-44
170767	Rfxap	regulatory factor X-associated protein	141.479	4.95215	0.600377	-0.510198	2.74222	0.000452664	0.0252881
11847	Arg2	arginase type II	140.237	4.94334	1.64212	0.495989	7.46707	6.36207e-16	2.18544e-13
626391	Zfp951	zinc finger protein 951	139.739	4.93977	0.938599	-0.0633674	4.26032	1.35421e-07	1.85285e-05
30838	Fbxw4	F-box and WD-40 domain protein 4	139.317	4.93675	0.78056	-0.247743	3.53755	7.32977e-06	0.000688018
22782	Slc30a1	solute carrier family 30 (zinc transporter), member 1	137.471	4.92341	0.660954	-0.414071	2.97521	0.000140311	0.00917137
237436	Gas2l3	growth arrest-specific 2 like 3	137.21	4.92151	1.34634	0.297387	6.0545	3.66539e-12	8.57649e-10
108068	Grm2	glutamate receptor, metabotropic 2	136.346	4.91519	0.79449	-0.230054	3.56131	6.44915e-06	0.000619771
208449	Sgms1	sphingomyelin synthase 1	135.898	4.9119	0.804086	-0.218049	3.59823	5.2829e-06	0.000520076
234329	Trim60	tripartite motif-containing 60	135.152	4.9064	0.873602	-0.13513	3.89826	1.02382e-06	0.000124217
233001	Nlrp9a	NLR family, pyrin domain containing 9A	132.537	4.88686	0.543078	-0.610502	2.399	0.00236985	0.0976052
12567	Cdk4	cyclin-dependent kinase 4	131.225	4.87692	0.564174	-0.572392	2.4793	0.00162226	0.0721527
277666	Gm13078	predicted gene 13078	130.924	4.87462	2.87023	1.05439	12.5983	3.51402e-30	2.98599e-27
18044	Nfya	nuclear transcription factor-Y alpha	130.314	4.86995	0.725339	-0.321116	3.17596	4.98328e-05	0.00370761
194854	Gm9	predicted gene 9	128.789	4.85818	1.57194	0.452313	6.84042	3.05618e-14	8.6565e-12
211922	Dennd6a	DENN/MADD domain containing 6A	127.798	4.85045	0.577647	-0.548792	2.50344	0.00144611	0.0659533
216456	Gls2	glutaminase 2 (liver, mitochondrial)	126.796	4.84258	0.690995	-0.369623	2.9822	0.000135398	0.0088984
76832	Hyls1	HYLS1, centriolar and ciliogenesis associated	124.27	4.82246	1.0189	0.0187187	4.35042	8.1326e-08	1.17233e-05
108116	Slco3a1	solute carrier organic anion transporter family, member 3a1	121.765	4.8021	0.722008	-0.325719	3.04917	9.60735e-05	0.00665711
270160	Rab39	RAB39, member RAS oncogene family	121.333	4.79854	0.617437	-0.482179	2.60254	0.000897637	0.0451475
22240	Dpysl3	dihydropyrimidinase-like 3	120.931	4.79522	0.867565	-0.142064	3.65026	3.98461e-06	0.000415042
22110	Tspyl1	testis-specific protein, Y-encoded-like 1	120.484	4.79152	0.936585	-0.0655153	3.93275	8.46e-07	0.000103475
215919	Rfpl4b	ret finger protein-like 4B	118.675	4.77639	1.25809	0.229594	5.23934	4.74262e-10	8.39276e-08
75514	1700013H16Rik	RIKEN cDNA 1700013H16 gene	117.436	4.76589	1.74417	0.556278	7.22191	2.90889e-15	9.58449e-13
16362	Irf1	interferon regulatory factor 1	116.98	4.76201	1.45039	0.37183	5.99264	5.32262e-12	1.19352e-09
72404	Wdr44	WD repeat domain 44	116.378	4.75685	0.580562	-0.543758	2.39193	0.00244961	0.099871
233876	Hirip3	HIRA interacting protein 3	116.034	4.75388	0.659793	-0.415829	2.7139	0.000520635	0.0286882
100039042	Gm2016	predicted gene 2016	115.355	4.74802	3.15225	1.14812	12.924	4.18052e-31	3.7497e-28
67203	Nde1	nudE neurodevelopment protein 1	112.775	4.7254	0.606862	-0.499453	2.45693	0.00180389	0.0783928
229488	Fam160a1	family with sequence similarity 160, member A1	111.669	4.71554	0.955867	-0.0451365	3.84856	1.34682e-06	0.000155317
97895	Nlrp4f	NLR family, pyrin domain containing 4F	111.607	4.71498	0.663165	-0.410731	2.66923	0.000648479	0.0343269
68481	Mpzl1	myelin protein zero-like 1	110.823	4.70793	1.44807	0.370232	5.80536	1.64031e-11	3.35226e-09
434555	Zscan4a	zinc finger and SCAN domain containing 4A	110.366	4.70381	0.992143	-0.00788798	3.96828	6.94735e-07	8.62808e-05
67876	Coq10b	coenzyme Q10B	110.217	4.70246	0.889702	-0.116869	3.55583	6.64257e-06	0.000634581
71865	Fbxo30	F-box protein 30	108.642	4.68806	0.705416	-0.348968	2.79636	0.000345878	0.0197322
17126	Smad2	SMAD family member 2	108.442	4.68622	0.698679	-0.358564	2.76676	0.000400795	0.0225465
18292	Sebox	SEBOX homeobox	107.842	4.68067	0.882081	-0.125471	3.48199	9.87932e-06	0.000901139
14387	Gaa	glucosidase, alpha, acid	107.791	4.6802	0.652323	-0.427216	2.57433	0.00102894	0.050188
94191	Adarb2	adenosine deaminase, RNA-specific, B2	107.565	4.67809	0.741679	-0.298839	2.92345	0.000182555	0.0114683
26941	Slc9a3r1	solute carrier family 9 (sodium/hydrogen exchanger), member 3 regulator 1	105.53	4.659	0.934261	-0.0679995	3.64241	4.15813e-06	0.000427599
11846	Arg1	arginase, liver	104.771	4.65178	0.745586	-0.293585	2.89474	0.000211095	0.013058
242736	Pramef8	PRAME family member 8	102.888	4.63364	1.55064	0.438666	5.95731	6.58422e-12	1.43652e-09
212090	Tmem60	transmembrane protein 60	102.788	4.63267	1.30688	0.26764	5.01799	1.73759e-09	2.95299e-07
71601	Ceacam20	carcinoembryonic antigen-related cell adhesion molecule 20	102.327	4.62818	2.38188	0.867891	9.12174	1.92835e-20	1.0043e-17
58194	Sh3kbp1	SH3-domain kinase binding protein 1	101.982	4.62479	0.970218	-0.0302348	3.70824	2.9063e-06	0.000317043
69534	Avpi1	arginine vasopressin-induced 1	101.072	4.61583	0.827671	-0.18914	3.14685	5.79812e-05	0.00425503
16196	Il7	interleukin 7	100.589	4.61104	0.664939	-0.408059	2.52104	0.00132941	0.0613237
13532	Usp17lc	ubiquitin specific peptidase 17-like C	98.9531	4.59465	3.54976	1.26688	13.329	2.94917e-32	3.23148e-29
11532	Adh5	alcohol dehydrogenase 5 (class III), chi polypeptide	98.9429	4.59454	0.951622	-0.0495876	3.57301	6.05427e-06	0.000588832
330379	Gm839	predicted gene 839	98.8156	4.59326	1.82716	0.602765	6.85514	2.79194e-14	8.19562e-12
100017	Ldlrap1	low density lipoprotein receptor adaptor protein 1	98.7588	4.59268	0.657412	-0.419444	2.46564	0.00173102	0.0761506
22147	Tuba3b	tubulin, alpha 3B	98.5436	4.5905	0.878211	-0.129869	3.28949	2.74851e-05	0.00222988
69009	Thap7	THAP domain containing 7	98.5194	4.59025	0.707296	-0.346306	2.64891	0.00071625	0.0371682
72265	Tram1	translocating chain-associating membrane protein 1	97.3348	4.57816	0.777572	-0.251579	2.89124	0.000214854	0.0131127
22685	Zfp239	zinc finger protein 239	96.7407	4.57203	0.962114	-0.0386219	3.56438	6.34301e-06	0.000613221
22390	Wee1	WEE 1 homolog 1 (S. pombe)	95.581	4.55997	0.691565	-0.368798	2.54363	0.0011929	0.0558243
194225	Gm13103	predicted gene 13103	94.9722	4.55358	1.48429	0.394939	5.43843	1.46242e-10	2.67347e-08
234362	Zfp868	zinc finger protein 868	94.2739	4.5462	0.966459	-0.0341163	3.52538	7.82625e-06	0.000730375
16559	Kif17	kinesin family member 17	93.5122	4.53809	0.669992	-0.40049	2.43199	0.00202949	0.0857752
101786	A730082K24Rik	RIKEN cDNA A730082K24 gene	91.1284	4.51227	3.00623	1.10069	10.7421	6.00791e-25	4.04157e-22
631105	Gm7056	predicted gene 7056	90.1765	4.50177	0.704699	-0.349985	2.50194	0.00145651	0.0662404
71393	Kctd6	potassium channel tetramerisation domain containing 6	90.0753	4.50065	0.999723	-0.00027677	3.54693	6.96872e-06	0.000661823
66541	Immp1l	IMP1 inner mitochondrial membrane peptidase-like (S. cerevisiae)	89.4829	4.49405	1.7947	0.584841	6.34167	6.43902e-13	1.59935e-10
71468	Obox1	oocyte specific homeobox 1	89.4467	4.49364	1.18621	0.170762	4.19047	2.00722e-07	2.61344e-05
13164	Dazl	deleted in azoospermia-like	88.7838	4.4862	1.06875	0.0664934	3.75826	2.21128e-06	0.000247925
225923	Oosp3	oocyte secreted protein 3	88.3474	4.48128	0.821901	-0.196135	2.88141	0.00022578	0.0136533
66922	Rras2	related RAS viral (r-ras) oncogene 2	88.21	4.47972	0.787565	-0.238809	2.75838	0.00041782	0.0234226
83703	Dbr1	debranching RNA lariats 1	88.0938	4.4784	1.06631	0.0642008	3.7316	2.55841e-06	0.000284866
66977	Nuf2	NUF2, NDC80 kinetochore complex component	87.0938	4.46699	1.24225	0.216925	4.31661	9.85025e-08	1.37097e-05
236219	Tcstv3	2-cell-stage, variable group, member 3	86.1262	4.45581	3.04934	1.11493	10.5224	2.47506e-24	1.59839e-21
16529	Kcnk5	potassium channel, subfamily K, member 5	86.1033	4.45555	1.11067	0.104967	3.83197	1.47558e-06	0.00016896
106869	Tnfaip8	tumor necrosis factor, alpha-induced protein 8	84.7003	4.43912	0.832792	-0.182972	2.8438	0.000272806	0.0161929
13121	Cyp51	cytochrome P450, family 51	84.1734	4.43288	0.988914	-0.0111474	3.36368	1.8566e-05	0.00157762
232853	Zfp954	zinc finger protein 954	83.9087	4.42973	1.22954	0.206641	4.17385	2.20387e-07	2.82393e-05
71914	Antxr2	anthrax toxin receptor 2	83.5425	4.42536	1.23689	0.212597	4.1872	2.04449e-07	2.64066e-05
16828	Ldha	lactate dehydrogenase A	81.6706	4.40269	0.957753	-0.0431648	3.19596	4.48946e-05	0.00335566
68010	Bambi	BMP and activin membrane-bound inhibitor	81.6423	4.40235	2.45875	0.899653	8.20287	6.40911e-18	2.95643e-15
329984	Pramef25	PRAME family member 25	81.5821	4.40161	4.54702	1.51447	15.1626	1.689e-37	2.72689e-34
246792	Obox2	oocyte specific homeobox 2	80.3716	4.38666	0.770885	-0.260217	2.54616	0.00117847	0.0557959
78353	2500002B13Rik	RIKEN cDNA 2500002B13 gene	80.2885	4.38563	0.731209	-0.313056	2.41352	0.00221377	0.0925943
75424	Zfp820	zinc finger protein 820	79.1648	4.37153	0.987677	-0.0123995	3.23064	3.74455e-05	0.00289262
18999	Pou5f1	POU domain, class 5, transcription factor 1	78.8631	4.36771	0.956839	-0.0441204	3.12208	6.59381e-05	0.00477386
12550	Cdh1	cadherin 1	78.1745	4.35894	0.907963	-0.0965513	2.94585	0.000162932	0.0103565
100041108	Gm3143	predicted gene 3143	77.9974	4.35668	0.948326	-0.0530572	3.07229	8.52908e-05	0.00598705
13649	Egfr	epidermal growth factor receptor	77.7542	4.35355	1.11741	0.111013	3.61275	4.88364e-06	0.000489439
235442	Rab8b	RAB8B, member RAS oncogene family	77.2359	4.34686	0.763545	-0.269783	2.45796	0.00179517	0.0783323
21807	Tsc22d1	TSC22 domain family, member 1	75.4686	4.32372	0.780664	-0.247611	2.47538	0.00165281	0.0733093
72556	Zfp566	zinc finger protein 566	74.8912	4.31604	1.1435	0.134093	3.60765	5.0204e-06	0.000497266
235779	Nlrp4g	NLR family, pyrin domain containing 4G	73.5451	4.2979	1.42634	0.355112	4.44652	4.70904e-08	6.975e-06
26360	Angptl2	angiopoietin-like 2	73.1807	4.29293	1.06752	0.0653414	3.31701	2.37707e-05	0.00194812
64933	Ap3m2	adaptor-related protein complex 3, mu 2 subunit	73.0882	4.29167	0.837432	-0.177416	2.59989	0.000909252	0.0455897
244061	Gm4971	Smad nuclear interacting protein 1 pseudogene	72.5254	4.28394	2.84465	1.04544	8.7863	1.61794e-19	7.91563e-17
14635	Galk1	galactokinase 1	72.5043	4.28365	0.857589	-0.15363	2.64834	0.00071827	0.0371682
76469	Cmya5	cardiomyopathy associated 5	72.4605	4.28304	0.976571	-0.0237081	3.01456	0.000114753	0.00775182
268564	Zbtb1	zinc finger and BTB domain containing 1	72.3207	4.28111	0.831308	-0.184755	2.56285	0.0010875	0.052435
12452	Ccng2	cyclin G2	71.5239	4.27003	0.95683	-0.0441295	2.92814	0.000178263	0.0112865
68520	Zfyve21	zinc finger, FYVE domain containing 21	69.6681	4.24374	0.884029	-0.123265	2.6581	0.000684811	0.0357808
81004	Tbl1xr1	transducin (beta)-like 1X-linked receptor 1	69.4338	4.24037	1.12923	0.121532	3.38766	1.63466e-05	0.0014189
100039052	Gm2022	predicted pseudogene 2022	69.2158	4.23723	1.90569	0.644845	5.70493	2.99231e-11	5.9643e-09
216233	Socs2	suppressor of cytokine signaling 2	68.6091	4.22843	1.30953	0.269669	3.897	1.03097e-06	0.000124217
382207	Jade3	jade family PHD finger 3	68.0747	4.22061	1.20985	0.190499	3.58135	5.78768e-06	0.000566316
73284	Ddit4l	DNA-damage-inducible transcript 4-like	67.0144	4.20491	1.03724	0.0365655	3.0378	0.000101857	0.00699779
70387	Ttc9c	tetratricopeptide repeat domain 9C	66.1679	4.19219	0.907107	-0.0974947	2.6337	0.00077145	0.0395399
544806	Tmem92	transmembrane protein 92	65.3398	4.1796	1.39993	0.336422	4.02961	4.93967e-07	6.23055e-05
78797	Ndor1	NADPH dependent diflavin oxidoreductase 1	64.7463	4.17048	0.944583	-0.0570117	2.7019	0.000552351	0.0301274
100503582	Gm19784	predicted gene, 19784	64.5382	4.16726	1.24125	0.21612	3.54262	7.13232e-06	0.0006734
665902	Zscan4f	zinc finger and SCAN domain containing 4F	64.2891	4.16339	1.63135	0.489407	4.64358	1.52346e-08	2.3425e-06
100043582	AU016765	expressed sequence AU016765	63.351	4.14869	0.993445	-0.00657625	2.79918	0.000341045	0.0195254
381686	Kpna7	karyopherin alpha 7 (importin alpha 8)	62.6558	4.13766	0.990435	-0.00961095	2.76938	0.000395598	0.0223319
104099	Itga9	integrin alpha 9	62.2419	4.13103	1.95352	0.669632	5.43712	1.47376e-10	2.67347e-08
15512	Hspa2	heat shock protein 2	59.4939	4.08587	1.04103	0.0402145	2.80702	0.00032796	0.0189104
18715	Pim2	proviral integration site 2	59.3474	4.08341	1.40358	0.339026	3.77799	1.9848e-06	0.000225666
67656	4930548H24Rik	RIKEN cDNA 4930548H24 gene	58.7603	4.07347	1.38634	0.326664	3.70538	2.95198e-06	0.000317731
20620	Plk2	polo like kinase 2	58.0504	4.06131	4.28959	1.45619	11.3665	1.06084e-26	7.78513e-24
329207	Rbm44	RNA binding motif protein 44	57.6872	4.05503	1.33446	0.288524	3.52026	8.04462e-06	0.000746439
20849	Stat4	signal transducer and activator of transcription 4	57.4446	4.05082	1.75913	0.564817	4.62659	1.67981e-08	2.55854e-06
74559	Elovl7	ELOVL family member 7, elongation of long chain fatty acids (yeast)	56.5832	4.03571	1.24863	0.222044	3.24863	3.40743e-05	0.00265763
76205	Stard3nl	STARD3 N-terminal like	56.2725	4.03021	1.99611	0.6912	5.17292	7.00972e-10	1.2169e-07
380694	Ccnjl	cyclin J-like	56.0249	4.0258	0.96554	-0.0350673	2.49428	0.00151066	0.0682957
105171	Arrdc3	arrestin domain containing 3	55.7467	4.02082	2.17407	0.776599	5.59618	5.72631e-11	1.10061e-08
76572	Rbmxl2	RNA binding motif protein, X-linked-like 2	55.5987	4.01816	1.21148	0.19184	3.11245	6.93098e-05	0.00497336
54418	Fmn2	formin 2	55.4403	4.01531	1.34792	0.298564	3.45588	1.13616e-05	0.00101907
269344	Ell3	elongation factor RNA polymerase II-like 3	55.2736	4.0123	1.20367	0.185375	3.07934	8.22469e-05	0.00579859
269132	Colgalt2	collagen beta(1-O)galactosyltransferase 2	55.1389	4.00986	1.03583	0.0352055	2.6453	0.000729016	0.037484
94275	Maged1	melanoma antigen, family D, 1	54.5045	3.99828	1.37358	0.31742	3.47858	1.00614e-05	0.00091259
50505	Ercc4	excision repair cross-complementing rodent repair deficiency, complementation group 4	54.3002	3.99453	1.95282	0.669276	4.93206	2.8683e-09	4.72537e-07
225164	Mib1	mindbomb E3 ubiquitin protein ligase 1	53.9981	3.98895	1.02698	0.0266236	2.58326	0.000985466	0.0489596
317717	Sec22a	SEC22 homolog A, vesicle trafficking protein	53.7693	3.9847	1.31016	0.270149	3.28541	2.80822e-05	0.00226694
108115	Slco4a1	solute carrier organic anion transporter family, member 4a1	53.1824	3.97373	2.13217	0.757139	5.30413	3.2367e-10	5.80627e-08
27382	Tcl1b5	T cell leukemia/lymphoma 1B, 5	51.9407	3.9501	3.13037	1.14115	7.65383	1.99024e-16	7.65058e-14
100310809	Gm10509	predicted gene 10509	50.9178	3.93021	1.05635	0.0548185	2.54526	0.00118363	0.0558243
209558	Enpp3	ectonucleotide pyrophosphatase/phosphodiesterase 3	50.3966	3.91992	1.5389	0.431065	3.67985	3.3925e-06	0.000360342
19338	Rab33b	RAB33B, member RAS oncogene family	49.7808	3.90763	1.08826	0.0845793	2.57867	0.00100758	0.0496445
78284	Creb3l4	cAMP responsive element binding protein 3-like 4	49.7478	3.90697	1.98378	0.685005	4.69833	1.11145e-08	1.72542e-06
15490	Hsd17b7	hydroxysteroid (17-beta) dehydrogenase 7	49.5156	3.90229	1.63446	0.49131	3.85756	1.28163e-06	0.00014945
625360	BC147527	cDNA sequence BC147527	49.4882	3.90173	2.56526	0.942062	6.05192	3.72284e-12	8.58646e-10
76560	Prss8	protease, serine 8 (prostasin)	49.2558	3.89703	1.04467	0.0436977	2.45594	0.00181241	0.0784486
243168	Hsd17b13	hydroxysteroid (17-beta) dehydrogenase 13	49.0809	3.89347	1.16463	0.152405	2.73072	0.000479146	0.0265507
16842	Lef1	lymphoid enhancer binding factor 1	48.9246	3.89028	1.2474	0.221059	2.91784	0.000187815	0.0117076
208213	Tmem132c	transmembrane protein 132C	48.9059	3.8899	3.26447	1.1831	7.6339	2.2534e-16	8.46072e-14
67800	Dgat2	diacylglycerol O-acyltransferase 2	48.3218	3.87788	1.08627	0.0827492	2.51752	0.00135201	0.0621888
74122	Tmem43	transmembrane protein 43	48.2815	3.87705	3.98294	1.38202	9.22502	1.00014e-20	5.38243e-18
100503536	Gm19757	predicted gene, 19757	47.6954	3.86483	2.40424	0.877235	5.51781	9.1286e-11	1.71374e-08
245423	Gm364	predicted gene 364	47.5977	3.86278	1.90527	0.644624	4.36593	7.4474e-08	1.08323e-05
100503167	Gm13752	predicted gene 13752	47.2962	3.85643	1.64849	0.499858	3.75952	2.19611e-06	0.000247925
279706	Nup62cl	nucleoporin 62 C-terminal like	47.0611	3.85145	1.23275	0.209248	2.80087	0.000338187	0.0194307
227960	Gca	grancalcin	46.8457	3.84686	1.24605	0.219979	2.82132	0.000305339	0.0178612
83565	Pramel3	preferentially expressed antigen in melanoma-like 3	46.6023	3.84165	3.42006	1.22966	7.71334	1.37325e-16	5.40759e-14
20917	Suclg2	succinate-Coenzyme A ligase, GDP-forming, beta subunit	46.3174	3.83552	1.4972	0.403597	3.36107	1.88251e-05	0.00158297
16985	Lsp1	lymphocyte specific 1	46.0493	3.82971	1.52242	0.4203	3.40271	1.50884e-05	0.00132393
195733	Grhl1	grainyhead like transcription factor 1	45.8882	3.82621	1.467	0.383222	3.27016	3.04292e-05	0.00242009
53893	Nudt5	nudix (nucleoside diphosphate linked moiety X)-type motif 5	45.8256	3.82484	1.33374	0.287989	2.97003	0.000144071	0.00937915
17288	Mep1b	meprin 1 beta	45.5634	3.8191	1.0801	0.0770551	2.39476	0.0024173	0.0988032
19252	Dusp1	dual specificity phosphatase 1	45.534	3.81846	2.28012	0.824226	5.05292	1.41667e-09	2.4332e-07
320709	Tmem117	transmembrane protein 117	45.2284	3.81173	1.79013	0.582288	3.94683	7.82506e-07	9.64393e-05
268301	Sowahc	sosondowah ankyrin repeat domain family member C	44.7737	3.80162	2.39406	0.872993	5.23792	4.78249e-10	8.39276e-08
13636	Efna1	ephrin A1	44.6235	3.79826	1.1151	0.10894	2.43345	0.00201558	0.0854109
56726	Sh3bgrl	SH3-binding domain glutamic acid-rich protein like	44.5024	3.79554	2.68885	0.989114	5.85567	1.21302e-11	2.5108e-09
654824	Ankrd37	ankyrin repeat domain 37	44.4596	3.79458	1.29512	0.258602	2.81838	0.000309856	0.01806
18007	Neo1	neogenin	44.0672	3.78571	1.4342	0.360609	3.09997	7.39312e-05	0.0052815
75387	Sirt4	sirtuin 4	43.9131	3.78221	1.18286	0.167936	2.54987	0.00115767	0.0551347
12116	Bhmt	betaine-homocysteine methyltransferase	43.8224	3.78014	1.15687	0.145714	2.48988	0.00154266	0.0691839
53870	Cntn6	contactin 6	43.0338	3.76198	1.20022	0.182502	2.54742	0.00117138	0.0556232
385493	AU015836	expressed sequence AU015836	43.0291	3.76188	2.29828	0.832161	4.87762	3.93683e-09	6.35602e-07
56369	Apip	APAF1 interacting protein	42.8518	3.75775	1.39415	0.332287	2.94941	0.000160013	0.0102111
13845	Ephb3	Eph receptor B3	42.7126	3.75449	1.14182	0.132624	2.40954	0.00225553	0.0938545
266459	Gm5039	eukaryotic translation initiation factor 1A pseudogene	42.103	3.74012	1.43524	0.361332	2.99531	0.00012663	0.00844811
232217	4933427D06Rik	RIKEN cDNA 4933427D06 gene	41.8488	3.73406	1.38551	0.326065	2.878	0.000229699	0.0138377
100040030	Gm2560	predicted gene 2560	41.7851	3.73254	1.56975	0.450916	3.25687	3.26319e-05	0.00258256
382450	Gm5177	glyceraldehyde-3-phosphate dehydrogenase pseudogene	41.7582	3.7319	1.86282	0.62209	3.86299	1.24386e-06	0.000146585
12238	Commd3	COMM domain containing 3	41.4627	3.72479	1.25163	0.224445	2.5813	0.000994882	0.0492711
237761	Sowaha	sosondowah ankyrin repeat domain family member A	41.0832	3.7156	2.42722	0.886745	4.97015	2.29734e-09	3.82377e-07
68800	Prr32	proline rich 32	40.5934	3.70361	2.76387	1.01663	5.60693	5.37102e-11	1.04476e-08
17390	Mmp2	matrix metallopeptidase 2	40.5124	3.70161	3.154	1.14867	6.38839	4.84668e-13	1.22265e-10
66701	Spryd4	SPRY domain containing 4	40.0205	3.68939	2.08947	0.736912	4.19202	1.98983e-07	2.61186e-05
208968	Zfp280c	zinc finger protein 280C	39.8224	3.68443	1.42409	0.353535	2.84603	0.000269774	0.016072
639910	Gm20767	predicted gene, 20767	39.4527	3.6751	4.15055	1.42324	8.23442	5.25679e-18	2.4962e-15
19716	Bex1	brain expressed X-linked 1	37.8634	3.63398	2.23398	0.803786	4.2908	1.13994e-07	1.57301e-05
68801	Elovl5	ELOVL family member 5, elongation of long chain fatty acids (yeast)	37.0327	3.6118	1.67427	0.515377	3.15968	5.42397e-05	0.00399863
54382	Tcstv1	2-cell-stage, variable group, member 1	36.606	3.60021	1.67078	0.513291	3.12415	6.52326e-05	0.00474406
75697	C2cd4b	C2 calcium-dependent domain containing 4B	36.4062	3.59474	1.56793	0.449759	2.91908	0.000186642	0.0116796
56746	Tex101	testis expressed gene 101	36.3681	3.59369	3.67741	1.30221	6.84064	3.05221e-14	8.6565e-12
67603	Dusp6	dual specificity phosphatase 6	36.3276	3.59258	2.98214	1.09264	5.54238	7.88796e-11	1.49825e-08
66632	Dph6	diphthamine biosynthesis 6	36.1329	3.5872	2.09445	0.739291	3.87592	1.15824e-06	0.000138517
432649	Gm5434	ubiquitin-conjugating enzyme E2F (putative) pseudogene	36.0011	3.58355	1.53371	0.427688	2.82996	0.000292412	0.0172299
101243624	Gm29811	predicted gene, 29811	34.8733	3.55172	1.6082	0.475117	2.89262	0.00021336	0.0130977
11988	Slc7a2	solute carrier family 7 (cationic amino acid transporter, y+ system), member 2	34.8353	3.55063	1.59279	0.465488	2.86239	0.000248477	0.014858
75079	Zbtb49	zinc finger and BTB domain containing 49	34.7161	3.5472	1.41959	0.350367	2.5441	0.00119019	0.0558243
27359	Sytl4	synaptotagmin-like 4	34.479	3.54035	1.68479	0.521641	3.00275	0.000121901	0.00820038
333467	B020031M17Rik	RIKEN cDNA B020031M17 gene	32.7107	3.4877	1.97019	0.678129	3.36475	1.84612e-05	0.00157702
140580	Elmo1	engulfment and cell motility 1	32.664	3.48627	1.77774	0.575341	3.03255	0.00010464	0.00712836
332923	Gm12794	predicted gene 12794	32.6275	3.48516	4.04408	1.39725	6.8923	2.22186e-14	6.64295e-12
72421	Ttc30b	tetratricopeptide repeat domain 30B	32.1284	3.46974	2.51431	0.921997	4.23156	1.59272e-07	2.12516e-05
64929	Scel	sciellin	32.0981	3.4688	1.71904	0.541765	2.8909	0.000215229	0.0131127
100504701	Gm20362	predicted gene, 20362	32.0907	3.46857	1.54825	0.437124	2.60319	0.000894792	0.0451475
13531	Usp17la	ubiquitin specific peptidase 17-like A	31.0208	3.43466	4.57482	1.52057	7.48115	5.82925e-16	2.04594e-13
14421	B4galnt1	beta-1,4-N-acetyl-galactosaminyl transferase 1	30.986	3.43353	1.46799	0.383891	2.39836	0.00237697	0.0976492
329986	BC080695	cDNA sequence BC080695	30.5796	3.42033	6.06545	1.80261	9.80244	2.51377e-22	1.56096e-19
236546	AF067061	cDNA sequence AF067061	30.3641	3.41326	4.86819	1.58272	7.82177	6.97908e-17	2.81693e-14
434377	Zfp560	zinc finger protein 560	30.2815	3.41054	2.64677	0.973341	4.24305	1.49277e-07	2.0084e-05
21847	Klf10	Kruppel-like factor 10	30.0951	3.40436	5.95179	1.78369	9.49278	1.8172e-21	1.04781e-18
245109	Zscan4c	zinc finger and SCAN domain containing 4C	29.838	3.39578	2.3041	0.834689	3.64892	4.01382e-06	0.000415404
14605	Tsc22d3	TSC22 domain family, member 3	29.5976	3.38769	4.33137	1.46588	6.81363	3.60292e-14	1.00292e-11
14853	Gspt2	G1 to S phase transition 2	29.2117	3.37457	2.05498	0.720265	3.19764	4.45012e-05	0.00334173
69239	Pdzph1	PDZ and pleckstrin homology domains 1	28.7581	3.35892	1.61083	0.476748	2.4741	0.00166289	0.0735544
381107	Tmem232	transmembrane protein 232	28.2507	3.34112	1.92317	0.653977	2.91029	0.000195134	0.0121171
433719	Gm11487	predicted gene 11487	27.1213	3.30032	1.7036	0.532744	2.49133	0.00153203	0.0688985
233060	Zfp382	zinc finger protein 382	26.7302	3.28579	2.4001	0.87551	3.46721	1.06928e-05	0.00096444
210044	Adcy2	adenylate cyclase 2	26.5873	3.28043	4.29075	1.45646	6.17053	1.81792e-12	4.31623e-10
20248	Serpinb3a	serine (or cysteine) peptidase inhibitor, clade B (ovalbumin), member 3A	26.3029	3.26968	3.03401	1.10989	4.32377	9.45893e-08	1.3396e-05
320997	Cyp4f39	cytochrome P450, family 4, subfamily f, polypeptide 39	25.9082	3.25456	2.38023	0.867197	3.34895	2.0075e-05	0.00167933
68441	Rraga	Ras-related GTP binding A	25.8136	3.2509	1.91368	0.64903	2.68419	0.000602604	0.0325386
19289	Igdcc3	immunoglobulin superfamily, DCC subclass, member 3	25.4837	3.23804	1.85848	0.619759	2.57847	0.00100857	0.0496445
22037	Trap1a	tumor rejection antigen P1A	24.8629	3.21338	2.11271	0.747974	2.87034	0.000238735	0.0143285
110078	Pygb	brain glycogen phosphorylase	24.5366	3.20017	1.98379	0.685008	2.66497	0.00066215	0.0347774
70956	Tex19.2	testis expressed gene 19.2	24.496	3.19851	2.39524	0.873485	3.21316	4.10347e-05	0.00312502
56734	Tulp2	tubby-like protein 2	24.1342	3.18363	2.76562	1.01727	3.66311	3.71592e-06	0.000389568
22286	Utf1	undifferentiated embryonic cell transcription factor 1	24.0825	3.18148	2.64277	0.971827	3.49396	9.26505e-06	0.000854767
14585	Gfra1	glial cell line derived neurotrophic factor family receptor alpha 1	23.9552	3.17618	2.24811	0.810089	2.95872	0.000152609	0.00985547
330723	Htra4	HtrA serine peptidase 4	22.9665	3.13403	1.93549	0.66036	2.45666	0.00180626	0.0783928
21809	Tgfb3	transforming growth factor, beta 3	22.5743	3.11681	2.04538	0.715581	2.55783	0.00111417	0.0533774
21338	Tacr3	tachykinin receptor 3	21.8442	3.08394	2.50171	0.916973	3.04067	0.000100363	0.00692464
72480	Tspyl4	TSPY-like 4	21.7674	3.08041	4.62944	1.53244	5.60962	5.28537e-11	1.04064e-08
258199	Olfr1300-ps1	olfactory receptor 1300, pseudogene 1	21.7635	3.08023	2.20756	0.791887	2.67454	0.00063182	0.0335551
67731	Fbxo32	F-box protein 32	20.6829	3.0293	2.21664	0.795992	2.569	0.00105577	0.0513416
21907	Nr2e1	nuclear receptor subfamily 2, group E, member 1	20.406	3.01583	3.24286	1.17646	3.7143	2.81183e-06	0.000308824
66722	Spag16	sperm associated antigen 16	20.3404	3.01261	2.14811	0.764587	2.45347	0.00183372	0.0789479
70508	Bbx	bobby sox HMG box containing	19.303	2.96026	2.54628	0.934634	2.7775	0.000379952	0.0215239
13529	Prl8a2	prolactin family 8, subfamily a, member 2	18.8234	2.9351	3.12854	1.14057	3.33768	2.13087e-05	0.00177334
14704	Gng3	guanine nucleotide binding protein (G protein), gamma 3	18.4556	2.91537	2.29083	0.828914	2.40165	0.00234051	0.0966433
12773	Ccr4	chemokine (C-C motif) receptor 4	16.8436	2.82397	2.82514	1.03856	2.73028	0.000480198	0.0265507
14531	Gcm1	glial cells missing homolog 1	16.7341	2.81745	3.82053	1.34039	3.67075	3.56468e-06	0.000376156
83675	Bicc1	BicC family RNA binding protein 1	16.6809	2.81427	2.56118	0.940466	2.45377	0.00183109	0.0789479
79456	Recql4	RecQ protein-like 4	15.3492	2.73106	3.60012	1.28097	3.20039	4.38664e-05	0.00330945
18826	Lcp1	lymphocyte cytosolic protein 1	14.7293	2.68984	3.48272	1.24781	2.98262	0.00013511	0.0088984
239027	Arhgap22	Rho GTPase activating protein 22	14.6826	2.68667	3.13324	1.14207	2.67562	0.000628495	0.0334886
170459	Stard4	StAR-related lipid transfer (START) domain containing 4	13.7073	2.61793	3.88371	1.35679	3.11537	6.827e-05	0.00492062
15227	Foxf1	forkhead box F1	13.6934	2.61692	15	2.70805	12.0214	1.51001e-28	1.21895e-25
20471	Six1	sine oculis-related homeobox 1	13.6654	2.61487	6.26091	1.83433	5.00827	1.83915e-09	3.09303e-07
209091	Ccnb3	cyclin B3	13.5865	2.60908	3.74751	1.32109	2.98193	0.000135584	0.0088984
75352	4930550L24Rik	RIKEN cDNA 4930550L24 gene	12.4127	2.51872	5.05974	1.62131	3.70593	2.94309e-06	0.000317731
258364	Olfr976	olfactory receptor 976	12.1668	2.49871	3.58071	1.27556	2.57475	0.00102685	0.050188
72723	Zfp74	zinc finger protein 74	10.3915	2.34099	3.97336	1.37961	2.46834	0.00170892	0.0753841
15900	Irf8	interferon regulatory factor 8	7.83148	2.05815	5.0945	1.62816	2.42549	0.00209261	0.0879821
14245	Lpin1	lipin 1	7.69515	2.04059	5.21517	1.65157	2.44192	0.00193662	0.0824978
63959	Slc29a1	solute carrier family 29 (nucleoside transporters), member 1	6.02428	1.7958	7.22541	1.9776	2.67817	0.000620669	0.0331812
68939	Rasl11b	RAS-like, family 11, member B	5.65947	1.73333	9.5044	2.25176	3.31767	2.3688e-05	0.00194812
207474	Kctd12b	potassium channel tetramerisation domain containing 12b	5.62844	1.72783	12.4668	2.52307	4.32877	9.19503e-08	1.31375e-05
14417	Gad2	glutamic acid decarboxylase 2	5.51106	1.70676	8.70072	2.16341	2.96043	0.000151289	0.00980948
83454	Nxf2	nuclear RNA export factor 2	5.25809	1.65977	7.40774	2.00253	2.40889	0.00226246	0.0939009
70892	Ttll7	tubulin tyrosine ligase-like family, member 7	4.81942	1.57265	9.02189	2.19965	2.69697	0.000565907	0.0306843
319467	A930002C04Rik	RIKEN cDNA A930002C04 gene	4.38432	1.47803	11.3539	2.42956	3.09676	7.51694e-05	0.0053463
14806	Grik2	glutamate receptor, ionotropic, kainate 2 (beta 2)	3.97603	1.38028	14.574	2.67924	3.61484	4.82878e-06	0.000487255
15205	Hes1	hes family bHLH transcription factor 1	3.73757	1.31844	14.0277	2.64103	3.27596	2.95148e-05	0.002359
74137	Nuak2	NUAK family, SNF1-like kinase, 2	3.22526	1.17101	15	2.70805	3.03343	0.000104169	0.00712628

## Sheet: Ahr++TCDD2C
ID_geneid	Name_GeneSymbol	Name	mean	logmean	cv2	logcv2	ratio	pval	padj
11650	Alppl2	alkaline phosphatase, placental-like 2	3090.47	8.03608	0.138154	-1.97938	2.556	0.000803541	0.0486857
72114	Zbed3	zinc finger, BED type containing 3	2850.72	7.95533	0.251217	-1.38144	4.62246	5.86156e-09	1.71231e-06
171284	Timd2	T cell immunoglobulin and mucin domain containing 2	1600.42	7.37802	0.169876	-1.77269	2.96327	9.35055e-05	0.00831335
13032	Ctsc	cathepsin C	1482.51	7.30149	0.218719	-1.51997	3.77964	9.24586e-07	0.00015119
97402	C86187	expressed sequence C86187	1457.42	7.28443	0.195704	-1.63115	3.37455	9.53818e-06	0.00120027
12512	Cd63	CD63 antigen	1340.37	7.2007	0.16895	-1.77815	2.88085	0.000145912	0.0119348
330064	Slc5a6	solute carrier family 5 (sodium-dependent vitamin transporter), member 6	1321.37	7.18643	0.334329	-1.09563	5.6895	7.27129e-12	4.10176e-09
20439	Siah2	siah E3 ubiquitin protein ligase 2	1179.75	7.07306	0.161267	-1.8247	2.699	0.000382988	0.0277226
21432	Tcl1	T cell lymphoma breakpoint 1	1103.42	7.00617	0.209416	-1.56343	3.46783	5.61098e-06	0.00073432
56057	Btg4	BTG anti-proliferation factor 4	1044.88	6.95166	0.166884	-1.79046	2.73847	0.000311253	0.0234644
99929	Tiparp	TCDD-inducible poly(ADP-ribose) polymerase	1011.69	6.91938	0.232358	-1.45948	3.79162	8.61963e-07	0.000143886
20229	Sat1	spermidine/spermine N1-acetyl transferase 1	912.875	6.8166	0.162033	-1.81995	2.59479	0.000658312	0.0412618
19025	Ctsa	cathepsin A	877.918	6.77755	0.216954	-1.52807	3.4481	6.27981e-06	0.000815329
17748	Mt1	metallothionein 1	820.003	6.70931	0.191889	-1.65084	3.00791	7.33414e-05	0.00674041
16784	Lamp2	lysosomal-associated membrane protein 2	761.334	6.63507	0.160939	-1.82673	2.48298	0.0011654	0.0668941
71994	Cnn3	calponin 3, acidic	756.334	6.62848	0.174274	-1.74713	2.6848	0.000412544	0.0294707
12155	Bmp15	bone morphogenetic protein 15	748.4	6.61794	0.202762	-1.59572	3.11635	4.04426e-05	0.00418734
53871	Pkd2l2	polycystic kidney disease 2-like 2	740.193	6.60691	0.196761	-1.62577	3.01665	6.99232e-05	0.00653642
14325	Ftl1	ferritin light polypeptide 1	725.626	6.58704	0.350747	-1.04769	5.35329	6.1575e-11	3.14783e-08
14319	Fth1	ferritin heavy polypeptide 1	678.076	6.51926	0.429556	-0.845003	6.4526	5.28075e-14	3.45551e-11
381759	Wee2	WEE1 homolog 2 (S. pombe)	627.38	6.44155	0.192465	-1.64784	2.83592	0.000185612	0.0145982
93742	Pard3	par-3 family cell polarity regulator	619.682	6.42921	0.248926	-1.3906	3.65624	1.89718e-06	0.00028737
434065	Gm1965	predicted gene 1965	607.446	6.40926	0.245783	-1.40331	3.59143	2.76006e-06	0.000403142
24066	Spry4	sprouty RTK signaling antagonist 4	488.236	6.1908	0.206857	-1.57573	2.84114	0.000180502	0.0142649
70369	Bag5	BCL2-associated athanogene 5	471.047	6.15496	0.229664	-1.47114	3.11957	3.9729e-05	0.00415392
243771	Parp12	poly (ADP-ribose) polymerase family, member 12	428.063	6.05927	0.206917	-1.57544	2.72479	0.000334493	0.0246485
16419	Itgb5	integrin beta 5	403.389	5.9999	0.245687	-1.4037	3.17045	2.99735e-05	0.003184
106021	Topors	topoisomerase I binding, arginine/serine-rich	378.896	5.93726	0.261875	-1.33989	3.30501	1.4125e-05	0.00167703
13559	E2f5	E2F transcription factor 5	369.723	5.91275	0.246425	-1.4007	3.08233	4.87848e-05	0.00489614
228913	Zfp217	zinc finger protein 217	368.148	5.90848	0.315793	-1.15267	3.94378	3.5194e-07	6.46898e-05
252829	Obox5	oocyte specific homeobox 5	357.369	5.87877	0.204224	-1.58854	2.52238	0.000954141	0.0562118
12387	Ctnnb1	catenin (cadherin associated protein), beta 1	345.831	5.84595	0.247364	-1.39689	3.01737	6.96498e-05	0.00653642
23918	Impdh2	inosine monophosphate dehydrogenase 2	343.262	5.83849	0.230701	-1.46663	2.80606	0.000217632	0.0169535
21808	Tgfb2	transforming growth factor, beta 2	334.483	5.81259	0.218844	-1.5194	2.63518	0.000534195	0.0365251
102614	Rpp25	ribonuclease P/MRP 25 subunit	333.714	5.81028	0.250348	-1.3849	3.01181	7.17954e-05	0.00665168
19317	Qk	quaking	332.472	5.80656	0.208324	-1.56866	2.50258	0.00105519	0.0618702
66997	Psmd12	proteasome (prosome, macropain) 26S subunit, non-ATPase, 12	325.318	5.7848	0.201934	-1.59982	2.40503	0.00172403	0.092437
52372	D6Ertd527e	DNA segment, Chr 6, ERATO Doi 527, expressed	313.705	5.74845	0.271848	-1.30251	3.19068	2.67843e-05	0.00290175
252973	Grhl2	grainyhead like transcription factor 2	310.738	5.73895	0.424037	-0.857934	4.95766	7.3721e-10	2.94147e-07
73658	Spns1	spinster homolog 1	308.71	5.7324	0.22174	-1.50625	2.58554	0.000690433	0.0426219
20728	Spic	Spi-C transcription factor (Spi-1/PU.1 related)	299.481	5.70205	0.271262	-1.30467	3.12343	3.88909e-05	0.00410462
56258	Hnrnph2	heterogeneous nuclear ribonucleoprotein H2	297.533	5.69553	0.365445	-1.00664	4.19642	7.80234e-08	1.84983e-05
100861531	Rn45s	45S pre-ribosomal RNA	281.419	5.63985	0.454485	-0.78859	5.09638	3.09985e-10	1.37055e-07
231386	Ythdc1	YTH domain containing 1	279.907	5.63446	0.215916	-1.53286	2.41553	0.00163602	0.0889157
12035	Bcat1	branched chain aminotransferase 1, cytosolic	272.577	5.60792	0.256229	-1.36169	2.83339	0.00018813	0.0147255
229700	Rbm15	RNA binding motif protein 15	269.987	5.59837	0.275098	-1.29063	3.02923	6.52768e-05	0.00621436
67568	Mrfap1	Morf4 family associated protein 1	262.269	5.56937	0.270271	-1.30833	2.93773	0.000107378	0.00929413
22782	Slc30a1	solute carrier family 30 (zinc transporter), member 1	254.665	5.53995	0.327001	-1.11779	3.50716	4.4807e-06	0.000615965
229096	Ythdf3	YTH N6-methyladenosine RNA binding protein 3	246.94	5.50914	0.234642	-1.4497	2.48103	0.00117692	0.0673192
54411	Atp6ap1	ATPase, H+ transporting, lysosomal accessory protein 1	243.107	5.4935	0.285984	-1.25182	3.00188	7.57934e-05	0.00692684
27878	Tada1	transcriptional adaptor 1	238.703	5.47522	0.352844	-1.04173	3.67186	1.73282e-06	0.000264927
268980	Strn	striatin, calmodulin binding protein	236.958	5.46788	0.235913	-1.44429	2.44649	0.00140087	0.0776841
14667	Gm2a	GM2 ganglioside activator protein	235.244	5.46062	0.485166	-0.723264	5.01392	5.1908e-10	2.12291e-07
223775	Pim3	proviral integration site 3	228.876	5.43318	0.245136	-1.40594	2.50011	0.00106853	0.062429
434423	Dppa5a	developmental pluripotency associated 5A	228.533	5.43168	0.345869	-1.0617	3.52491	4.04711e-06	0.000565869
76893	Cers2	ceramide synthase 2	220.084	5.39401	0.464091	-0.767674	4.64331	5.15713e-09	1.53392e-06
12049	Bcl2l10	Bcl2-like 10	220.032	5.39377	0.261465	-1.34145	2.6157	0.000590929	0.0381683
67141	Fbxo5	F-box protein 5	219.811	5.39277	0.302936	-1.19423	3.02906	6.53384e-05	0.00621436
74493	Tnks2	tankyrase, TRF1-interacting ankyrin-related ADP-ribose polymerase 2	219.645	5.39201	0.263602	-1.33331	2.63478	0.000535311	0.0365251
242785	Klhl21	kelch-like 21	217.751	5.38335	0.241747	-1.41986	2.40598	0.00171591	0.0923374
52020	Umodl1	uromodulin-like 1	214.514	5.36838	0.266703	-1.32162	2.63458	0.000535854	0.0365251
623166	Prr23a1	proline rich 23A, member 1	203.721	5.31675	0.364988	-1.00789	3.51228	4.35101e-06	0.000603205
269356	Slc4a11	solute carrier family 4, sodium bicarbonate transporter-like, member 11	195.313	5.27461	0.763243	-0.270179	7.18579	4.28403e-16	3.68855e-13
320727	Ipo8	importin 8	190.055	5.24732	0.313736	-1.1592	2.91154	0.000123696	0.0103772
74204	Xpo6	exportin 6	182.506	5.20678	0.280962	-1.26953	2.55134	0.000822932	0.0494939
97895	Nlrp4f	NLR family, pyrin domain containing 4F	181.68	5.20225	0.451739	-0.794651	4.09205	1.45781e-07	3.05749e-05
235048	Zfp599	zinc finger protein 599	178.899	5.18682	0.291475	-1.2328	2.61824	0.000583195	0.0381162
277666	Gm13078	predicted gene 13078	176.639	5.17411	0.542652	-0.611288	4.84067	1.52517e-09	5.30856e-07
100504715	Tmppe	transmembrane protein with metallophosphoesterase domain	174.317	5.16088	0.379634	-0.968547	3.3619	1.02466e-05	0.00126988
50790	Acsl4	acyl-CoA synthetase long-chain family member 4	173.195	5.15442	0.395612	-0.927321	3.4909	4.91795e-06	0.000654087
71780	Isyna1	myo-inositol 1-phosphate synthase A1	170.706	5.13994	0.43216	-0.838959	3.78283	9.0746e-07	0.000149951
109594	Lmo1	LIM domain only 1	170.051	5.1361	0.305733	-1.18504	2.67044	0.000444664	0.0313546
234329	Trim60	tripartite motif-containing 60	169.932	5.1354	0.352615	-1.04238	3.07873	4.97588e-05	0.00496344
11605	Gla	galactosidase, alpha	168.964	5.12969	0.327624	-1.11589	2.8514	0.000170867	0.0136352
75514	1700013H16Rik	RIKEN cDNA 1700013H16 gene	168.859	5.12906	0.793846	-0.230865	6.90665	2.701e-15	2.20928e-12
232889	Pla2g4c	phospholipase A2, group IVC (cytosolic, calcium-independent)	166.555	5.11533	0.336222	-1.08998	2.90271	0.000129724	0.0106641
54633	Pqbp1	polyglutamine binding protein 1	163.804	5.09867	0.305276	-1.18654	2.61083	0.000605993	0.0383223
18805	Pld1	phospholipase D1	161.087	5.08194	0.345301	-1.06334	2.92512	0.000114957	0.00979469
71878	Fam83d	family with sequence similarity 83, member D	156.706	5.05437	0.390437	-0.940488	3.25543	1.86589e-05	0.00211973
99681	Tchh	trichohyalin	156.001	5.04986	0.590247	-0.527214	4.90858	1.00054e-09	3.80648e-07
208449	Sgms1	sphingomyelin synthase 1	154.399	5.03954	0.330017	-1.10861	2.72806	0.000328796	0.0244532
70466	Ckap2l	cytoskeleton associated protein 2-like	153.87	5.03611	0.291372	-1.23315	2.40379	0.00173471	0.092437
20597	Smpd1	sphingomyelin phosphodiesterase 1, acid lysosomal	153.667	5.03479	1.33083	0.2858	10.9708	3.00966e-27	4.47592e-24
18130	Ints6	integrator complex subunit 6	152.099	5.02453	0.493735	-0.705756	4.0458	1.92081e-07	3.92781e-05
666806	Gm8300	predicted gene 8300	150.32	5.01276	0.440792	-0.819181	3.58709	2.82989e-06	0.000407921
15182	Hdac2	histone deacetylase 2	146.306	4.9857	0.324699	-1.12486	2.60034	0.000639723	0.0402509
76809	Bri3bp	Bri3 binding protein	146.151	4.98464	0.436673	-0.828571	3.49488	4.80707e-06	0.000644581
74198	Dtx2	deltex 2, E3 ubiquitin ligase	145.722	4.9817	1.34721	0.298032	10.7634	1.26141e-26	1.58734e-23
64138	Ctsz	cathepsin Z	145.547	4.9805	0.359464	-1.02314	2.86985	0.000154785	0.0125353
24015	Abce1	ATP-binding cassette, sub-family E (OABP), member 1	139.864	4.94067	0.429453	-0.845242	3.34747	1.11172e-05	0.00135721
22147	Tuba3b	tubulin, alpha 3B	139.019	4.93461	0.466012	-0.763545	3.61911	2.35227e-06	0.000346674
68671	Pcyt2	phosphate cytidylyltransferase 2, ethanolamine	134.922	4.9047	0.346297	-1.06046	2.64067	0.000519199	0.0361429
19989	Rpl7	ribosomal protein L7	131.042	4.87552	0.322735	-1.13093	2.41701	0.00162392	0.0885521
435337	Gm5662	predicted gene 5662	130.615	4.87225	0.528459	-0.637791	3.94967	3.39891e-07	6.39113e-05
66403	Asf1a	anti-silencing function 1A histone chaperone	130.582	4.872	0.395066	-0.928703	2.95224	9.9265e-05	0.00872762
227394	Slco4c1	solute carrier organic anion transporter family, member 4C1	130.177	4.86889	0.638025	-0.449378	4.7586	2.53444e-09	8.29218e-07
12122	Bid	BH3 interacting domain death agonist	129.409	4.86298	0.329769	-1.10936	2.45047	0.00137311	0.0767569
19175	Psmb6	proteasome (prosome, macropain) subunit, beta type 6	126.879	4.84324	0.402115	-0.911018	2.95131	9.97655e-05	0.00872762
233147	Zfp939	zinc finger protein 939	125.104	4.82914	0.367099	-1.00212	2.67048	0.000444576	0.0313546
76832	Hyls1	HYLS1, centriolar and ciliogenesis associated	124.468	4.82405	0.560999	-0.578036	4.06786	1.68421e-07	3.4876e-05
56190	Rbm38	RNA binding motif protein 38	123.192	4.81374	0.37345	-0.984972	2.69027	0.000400905	0.028765
72289	Malat1	metastasis associated lung adenocarcinoma transcript 1 (non-coding RNA)	123.029	4.81242	1.5141	0.414821	10.8982	4.97175e-27	6.77774e-24
231841	Brat1	BRCA1-associated ATM activator 1	121.699	4.80155	0.54707	-0.603178	3.9105	4.28454e-07	7.78787e-05
103694	Tmed4	transmembrane p24 trafficking protein 4	121.24	4.79777	0.49116	-0.710986	3.50236	4.60541e-06	0.000627833
107869	Cth	cystathionase (cystathionine gamma-lyase)	120.484	4.79151	0.391771	-0.937077	2.78247	0.000246665	0.0187982
236537	Zfp352	zinc finger protein 352	118.382	4.77391	0.363842	-1.01104	2.55503	0.000807568	0.0487491
237436	Gas2l3	growth arrest-specific 2 like 3	116.019	4.75375	0.447831	-0.80334	3.10404	4.32863e-05	0.00445359
230936	Phf13	PHD finger protein 13	115.943	4.7531	0.595352	-0.518603	4.12479	1.19874e-07	2.61468e-05
14765	Gpr50	G-protein-coupled receptor 50	115.26	4.74719	0.434279	-0.834068	2.99729	7.77119e-05	0.00706272
105501	Abhd4	abhydrolase domain containing 4	114.62	4.74162	0.349647	-1.05083	2.40443	0.00172916	0.092437
110960	Tars	threonyl-tRNA synthetase	113.83	4.7347	0.362726	-1.01411	2.48313	0.00116452	0.0668941
80280	Cdk5rap3	CDK5 regulatory subunit associated protein 3	113.347	4.73046	0.425504	-0.854482	2.9048	0.000128271	0.0106067
18715	Pim2	proviral integration site 2	112.533	4.72325	0.588876	-0.529539	4.00114	2.50507e-07	4.82122e-05
66054	Cndp2	CNDP dipeptidase 2 (metallopeptidase M20 family)	112.303	4.7212	0.355033	-1.03555	2.40904	0.00168986	0.0915377
63953	Dusp10	dual specificity phosphatase 10	110.946	4.70904	0.945528	-0.0560119	6.36464	9.36145e-14	5.672e-11
69159	Rhebl1	Ras homolog enriched in brain like 1	110.086	4.70126	0.393785	-0.931951	2.63709	0.000528936	0.0365251
12795	Plk3	polo like kinase 3	109.882	4.6994	0.750992	-0.28636	5.02305	4.90329e-10	2.05674e-07
100039042	Gm2016	predicted gene 2016	109.86	4.6992	0.613323	-0.488863	4.1017	1.37621e-07	2.92381e-05
15507	Hspb1	heat shock protein 1	108.08	4.68288	1.25843	0.229865	8.32523	2.12917e-19	2.17695e-16
68010	Bambi	BMP and activin membrane-bound inhibitor	107.915	4.68134	0.569707	-0.562634	3.76509	1.00668e-06	0.000161454
114143	Atp6v0b	ATPase, H+ transporting, lysosomal V0 subunit B	104.407	4.64829	0.404444	-0.905243	2.61438	0.000594958	0.0381683
14972	H2-K1	histocompatibility 2, K1, K region	103.774	4.64222	0.401809	-0.911779	2.58674	0.000686188	0.0425203
94244	Fkbp6	FK506 binding protein 6	103.333	4.63796	0.585776	-0.534818	3.76024	1.0356e-06	0.000164479
50789	Fbxl3	F-box and leucine-rich repeat protein 3	103.311	4.63774	0.64757	-0.434528	4.1563	9.92592e-08	2.22436e-05
194854	Gm9	predicted gene 9	103.035	4.63507	0.735428	-0.307303	4.71169	3.38545e-09	1.06505e-06
66724	Tab3	TGF-beta activated kinase 1/MAP3K7 binding protein 3	102.269	4.6276	0.384354	-0.956192	2.45003	0.00137612	0.0767569
99887	Tmem56	transmembrane protein 56	98.9355	4.59447	0.626891	-0.466982	3.90684	4.37806e-07	7.87041e-05
236539	Phgdh	3-phosphoglycerate dehydrogenase	98.5963	4.59103	0.690729	-0.370008	4.29456	4.31975e-08	1.07801e-05
19241	Tmsb4x	thymosin, beta 4, X chromosome	98.2589	4.58761	7.77511	2.05093	48.2276	1.89485e-144	3.09979e-140
226351	Tmem185b	transmembrane protein 185B	97.1785	4.57655	1.03804	0.0373343	6.39	7.93755e-14	4.99424e-11
14628	Ostm1	osteopetrosis associated transmembrane protein 1	96.3142	4.56762	0.480838	-0.732225	2.94177	0.000105057	0.00914159
13033	Ctsd	cathepsin D	90.9555	4.51037	1.32719	0.283061	7.80218	7.11192e-18	6.84376e-15
13532	Usp17lc	ubiquitin specific peptidase 17-like C	90.7617	4.50824	0.484604	-0.724424	2.84459	0.000177206	0.0140724
13595	Ebp	phenylalkylamine Ca2+ antagonist (emopamil) binding protein	90.1004	4.50092	0.443169	-0.813805	2.58801	0.000681721	0.0424041
236219	Tcstv3	2-cell-stage, variable group, member 3	89.4169	4.49331	0.650429	-0.430123	3.77801	9.33444e-07	0.00015119
244061	Gm4971	Smad nuclear interacting protein 1 pseudogene	89.0431	4.48912	0.450778	-0.79678	2.6106	0.000606729	0.0383223
75320	Etnk1	ethanolamine kinase 1	88.9394	4.48795	0.694589	-0.364435	4.01926	2.24933e-07	4.38058e-05
13437	Dnpep	aspartyl aminopeptidase	85.7697	4.45167	0.492046	-0.709183	2.77468	0.000257064	0.019469
14863	Gstm2	glutathione S-transferase, mu 2	84.2483	4.43377	5.13844	1.63675	28.6067	5.22667e-82	2.8501e-78
21652	Phf1	PHD finger protein 1	83.7355	4.42766	0.536929	-0.62189	2.97608	8.72176e-05	0.00783952
276919	Gemin4	gem nuclear organelle associated protein 4	82.7768	4.41615	0.47735	-0.739505	2.62398	0.000566146	0.0377746
52150	Kcnk6	potassium inwardly-rectifying channel, subfamily K, member 6	81.4129	4.39953	0.560531	-0.57887	3.04438	6.00837e-05	0.00581604
231207	Cpeb2	cytoplasmic polyadenylation element binding protein 2	80.0087	4.38214	1.2133	0.193341	6.50685	3.70753e-14	2.58518e-11
72973	Fbxo47	F-box protein 47	77.3791	4.34872	0.469312	-0.756488	2.45605	0.00133506	0.0750525
216233	Socs2	suppressor of cytokine signaling 2	77.3658	4.34854	0.796547	-0.22747	4.16804	9.25119e-08	2.162e-05
114643	Oas1c	2'-5' oligoadenylate synthetase 1C	77.0851	4.34491	0.502683	-0.687796	2.62333	0.00056804	0.0377746
15512	Hspa2	heat shock protein 2	75.4823	4.3239	1.11103	0.10529	5.70885	6.42562e-12	3.75417e-09
329984	Pramef25	PRAME family member 25	75.3255	4.32182	0.936987	-0.0650859	4.80714	1.87729e-09	6.26745e-07
17126	Smad2	SMAD family member 2	74.3739	4.3091	0.503751	-0.685674	2.56019	0.000786489	0.0481879
23943	Esyt1	extended synaptotagmin-like protein 1	71.5773	4.27078	0.5829	-0.539739	2.87885	0.000147483	0.0120034
22702	Zfp42	zinc finger protein 42	70.8919	4.26116	0.79561	-0.228646	3.90109	4.52924e-07	8.05368e-05
14862	Gstm1	glutathione S-transferase, mu 1	69.7876	4.24546	5.42255	1.69057	26.2754	1.18232e-74	4.83541e-71
70454	Cenpl	centromere protein L	69.0342	4.2346	0.535556	-0.624449	2.57388	0.000733128	0.0450874
71865	Fbxo30	F-box protein 30	68.702	4.22978	0.609137	-0.495713	2.91682	0.000120221	0.0101376
319740	Zfyve27	zinc finger, FYVE domain containing 27	66.7558	4.20104	0.708572	-0.344503	3.31961	1.30104e-05	0.00157658
17685	Msh2	mutS homolog 2	65.9337	4.18865	0.662612	-0.411566	3.07502	5.07858e-05	0.00500485
17524	Mpp1	membrane protein, palmitoylated	65.5195	4.18235	0.659576	-0.416157	3.04619	5.94907e-05	0.00579291
18807	Pld3	phospholipase D family, member 3	64.2787	4.16323	0.908037	-0.0964697	4.13253	1.14451e-07	2.53014e-05
67245	Peli1	pellino 1	63.5911	4.15247	0.547901	-0.601661	2.47294	0.00122608	0.0696439
66667	Hspbap1	Hspb associated protein 1	63.0836	4.14446	0.533239	-0.628786	2.39191	0.00184049	0.0971245
11472	Actn2	actinin alpha 2	62.5474	4.13592	0.671092	-0.398849	2.99043	8.0668e-05	0.00729088
14387	Gaa	glucosidase, alpha, acid	62.4905	4.13501	0.905613	-0.0991428	4.03264	2.07738e-07	4.14437e-05
19252	Dusp1	dual specificity phosphatase 1	61.7207	4.12262	1.07822	0.0753085	4.75526	2.58723e-09	8.29891e-07
94275	Maged1	melanoma antigen, family D, 1	61.6529	4.12152	0.727991	-0.317466	3.20792	2.43324e-05	0.00270785
227545	Proser2	proline and serine rich 2	61.5299	4.11952	0.554063	-0.590476	2.43771	0.00146397	0.0806368
217716	Mlh3	mutL homolog 3	59.7969	4.09095	0.625906	-0.468556	2.6931	0.000395006	0.0284665
56700	Glmp	glycosylated lysosomal membrane protein	56.4822	4.03393	0.613331	-0.48885	2.52312	0.000950526	0.0562118
279706	Nup62cl	nucleoporin 62 C-terminal like	56.1212	4.02751	0.632996	-0.457291	2.59082	0.000671926	0.0419543
14634	Gli3	GLI-Kruppel family member GLI3	54.2143	3.99295	0.624126	-0.471403	2.48518	0.0011525	0.0666211
100017	Ldlrap1	low density lipoprotein receptor adaptor protein 1	53.6299	3.98211	0.934386	-0.067866	3.68848	1.57336e-06	0.000245129
20624	Eftud2	elongation factor Tu GTP binding domain containing 2	51.9517	3.95032	0.755815	-0.279959	2.90837	0.000125831	0.0105024
328660	Bex6	brain expressed family member 6	50.5178	3.92233	1.03485	0.0342556	3.89307	4.74858e-07	8.3529e-05
170737	Znrf1	zinc and ring finger 1	49.6762	3.90552	0.966389	-0.034189	3.58631	2.84265e-06	0.000407921
66141	Ifitm3	interferon induced transmembrane protein 3	49.575	3.90349	1.4285	0.356622	5.29244	9.04102e-11	4.35006e-08
11886	Asah1	N-acylsphingosine amidohydrolase 1	49.1207	3.89428	1.09518	0.090915	4.02725	2.14499e-07	4.2277e-05
76572	Rbmxl2	RNA binding motif protein, X-linked-like 2	48.651	3.88467	1.06274	0.0608535	3.87751	5.20468e-07	9.05781e-05
69499	Tsr2	TSR2 20S rRNA accumulation	48.5955	3.88353	0.923146	-0.0799679	3.36504	1.00659e-05	0.001257
75710	Rbm12	RNA binding motif protein 12	48.2943	3.87731	0.659701	-0.415968	2.39256	0.0018345	0.0971218
70701	Nipal1	NIPA-like domain containing 1	47.781	3.86663	0.950679	-0.0505792	3.41787	7.45927e-06	0.000953329
20415	Shbg	sex hormone binding globulin	47.4327	3.85931	0.992915	-0.0071098	3.5484	3.53622e-06	0.000498698
192897	Itgb4	integrin beta 4	46.968	3.84947	0.933246	-0.0690868	3.30833	1.38633e-05	0.00166757
108017	Fxyd4	FXYD domain-containing ion transport regulator 4	46.8173	3.84625	8.67199	2.1601	30.661	1.66636e-88	1.363e-84
14792	Lpcat3	lysophosphatidylcholine acyltransferase 3	46.7971	3.84582	0.685491	-0.37762	2.42278	0.0015777	0.0863198
103710	Slc35e4	solute carrier family 35, member E4	46.5651	3.84085	0.832195	-0.183688	2.92931	0.000112382	0.00962547
11610	Agtrap	angiotensin II, type I receptor-associated protein	46.4865	3.83916	0.724538	-0.322221	2.54682	0.000842229	0.050469
100044193	Gm20939	predicted gene, 20939	45.9363	3.82726	0.888614	-0.118092	3.09309	4.59772e-05	0.00464284
12659	Ovgp1	oviductal glycoprotein 1	45.1114	3.80914	1.19909	0.181559	4.11182	1.29545e-07	2.78845e-05
12307	Calb1	calbindin 1	43.818	3.78004	1.94279	0.664125	6.50337	3.79267e-14	2.58518e-11
233806	Tmem159	transmembrane protein 159	43.7682	3.77891	0.87694	-0.131317	2.93273	0.000110321	0.00949866
22594	Xrcc1	X-ray repair complementing defective repair in Chinese hamster cells 1	43.5458	3.77381	0.800307	-0.222759	2.66514	0.000457116	0.0320942
14132	Fcgrt	Fc receptor, IgG, alpha chain transporter	42.5591	3.75089	0.94801	-0.0533897	3.09729	4.49271e-05	0.00456499
243743	Plxna4	plexin A4	42.0448	3.73874	0.764908	-0.268	2.4738	0.00122074	0.0695823
108156	Mthfd1	methylenetetrahydrofolate dehydrogenase (NADP+ dependent), methenyltetrahydrofolate cyclohydrolase, formyltetrahydrofolate synthase	41.9641	3.73682	0.781111	-0.247038	2.52215	0.000955247	0.0562118
71458	Bcor	BCL6 interacting corepressor	41.4612	3.72476	1.04775	0.046641	3.3491	1.10157e-05	0.00135494
234407	Colgalt1	collagen beta(1-O)galactosyltransferase 1	40.6613	3.70528	0.83042	-0.185823	2.61135	0.000604372	0.0383223
80292	Zxdc	ZXD family zinc finger C	40.0339	3.68973	0.970253	-0.0301984	3.01137	7.19694e-05	0.00665168
14873	Gsto1	glutathione S-transferase omega 1	38.9045	3.66111	1.70083	0.531118	5.15274	2.17719e-10	9.89351e-08
99375	Cul4a	cullin 4A	37.1304	3.61444	0.983616	-0.0165195	2.86402	0.000159705	0.01287
14371	Fzd9	frizzled class receptor 9	36.5154	3.59773	0.950608	-0.0506538	2.72871	0.000327677	0.0244532
14388	Gab1	growth factor receptor bound protein 2-associated protein 1	35.1441	3.55946	1.4554	0.375281	4.04284	1.95501e-07	3.9484e-05
238330	Irf2bpl	interferon regulatory factor 2 binding protein-like	34.4841	3.5405	1.33275	0.287242	3.6422	2.05797e-06	0.000308865
57444	Isg20	interferon-stimulated protein	34.3154	3.53559	4.1807	1.43048	11.377	1.8052e-28	2.95312e-25
93679	Trim8	tripartite motif-containing 8	34.2113	3.53256	1.28352	0.249609	3.48374	5.12337e-06	0.000675913
16408	Itgal	integrin alpha L	33.9383	3.52455	1.40767	0.341933	3.79436	8.48254e-07	0.000143058
21788	Tfpi	tissue factor pathway inhibitor	33.8116	3.5208	1.08745	0.0838328	2.92175	0.000117068	0.00992292
21885	Tle1	transducin-like enhancer of split 1	33.7449	3.51883	0.947504	-0.0539239	2.54141	0.000865829	0.0516938
26365	Ceacam1	carcinoembryonic antigen-related cell adhesion molecule 1	33.4973	3.51147	0.98203	-0.0181336	2.61729	0.000586073	0.0381162
12705	Cited1	Cbp/p300-interacting transactivator with Glu/Asp-rich carboxy-terminal domain 1	32.7472	3.48882	0.917595	-0.0859991	2.39803	0.00178524	0.0948207
332221	Zscan10	zinc finger and SCAN domain containing 10	31.5652	3.45205	1.64382	0.497024	4.16071	9.66708e-08	2.19644e-05
20704	Serpina1e	serine (or cysteine) peptidase inhibitor, clade A, member 1E	30.7071	3.42449	9.25678	2.22536	22.8726	5.85009e-64	1.91403e-60
12846	Comt	catechol-O-methyltransferase	30.0414	3.40258	1.31961	0.277335	3.1986	2.56302e-05	0.00279523
433779	Gm13119	predicted gene 13119	29.7119	3.39155	1.2773	0.244752	3.06621	5.33025e-05	0.00522141
21372	Tbl1x	transducin (beta)-like 1 X-linked	29.358	3.37956	1.54815	0.437063	3.67744	1.67755e-06	0.000258896
170756	Slc8b1	solute carrier family 8 (sodium/lithium/calcium exchanger), member B1	29.181	3.37352	1.98778	0.687019	4.69666	3.71401e-09	1.12514e-06
15186	Hdc	histidine decarboxylase	29.1193	3.3714	1.31431	0.273315	3.09963	4.43506e-05	0.00453457
268564	Zbtb1	zinc finger and BTB domain containing 1	29.11	3.37108	1.86524	0.623392	4.39768	2.3131e-08	6.10321e-06
94226	S1pr5	sphingosine-1-phosphate receptor 5	28.7415	3.35834	1.50114	0.406226	3.49972	4.67566e-06	0.000632142
627049	Zfp800	zinc finger protein 800	28.3819	3.34575	1.57673	0.455351	3.63529	2.14197e-06	0.00031855
66712	Spesp1	sperm equatorial segment protein 1	28.2405	3.34076	1.07497	0.0722928	2.46754	0.00125996	0.0710748
22259	Nr1h3	nuclear receptor subfamily 1, group H, member 3	28.1614	3.33795	1.29502	0.258525	2.96528	9.2487e-05	0.00826773
52118	Pvr	poliovirus receptor	27.9294	3.32968	1.50704	0.410147	3.4256	7.13847e-06	0.000919514
66199	Commd4	COMM domain containing 4	27.0187	3.29653	1.62257	0.484011	3.58136	2.92509e-06	0.000416101
26889	Cln8	ceroid-lipofuscinosis, neuronal 8	26.8764	3.29125	6.55432	1.88012	14.399	1.17746e-37	2.40776e-34
26373	Clcn7	chloride channel, voltage-sensitive 7	26.8491	3.29023	1.37902	0.32137	3.0268	6.6153e-05	0.00625548
15894	Icam1	intercellular adhesion molecule 1	26.4475	3.27516	1.57462	0.454011	3.41007	7.79737e-06	0.000988815
69692	Hddc2	HD domain containing 2	26.2355	3.26711	9.14468	2.21317	19.6627	6.28473e-54	1.71353e-50
14605	Tsc22d3	TSC22 domain family, member 3	26.1385	3.26341	1.94362	0.664553	4.16536	9.40114e-08	2.1661e-05
57442	Kcne3	potassium voltage-gated channel, Isk-related subfamily, gene 3	26.0096	3.25847	8.05072	2.08576	17.1775	3.26938e-46	7.64054e-43
16210	Impact	impact, RWD domain protein	25.6749	3.24551	1.15214	0.141623	2.43002	0.00152152	0.0835254
234779	Plcg2	phospholipase C, gamma 2	24.9641	3.21744	1.18838	0.17259	2.44427	0.00141656	0.0782886
244416	Ppp1r3b	protein phosphatase 1, regulatory subunit 3B	23.2898	3.14802	1.70069	0.531036	3.28632	1.56907e-05	0.00180763
103425	Ncln	nicalin	22.3883	3.10854	2.05451	0.720039	3.83082	6.84921e-07	0.000116715
22290	Uty	ubiquitously transcribed tetratricopeptide repeat gene, Y chromosome	21.0552	3.04715	2.48512	0.910323	4.3824	2.53797e-08	6.59025e-06
236546	AF067061	cDNA sequence AF067061	21.0044	3.04473	1.82684	0.60259	3.21447	2.34601e-05	0.00262865
230972	Arhgef16	Rho guanine nucleotide exchange factor (GEF) 16	20.9801	3.04358	1.80622	0.591235	3.17483	2.92519e-05	0.00312766
69806	Slc39a11	solute carrier family 39 (metal ion transporter), member 11	20.6316	3.02682	1.90275	0.643301	3.29381	1.50433e-05	0.00175781
19240	Tmsb10	thymosin, beta 10	20.5242	3.02161	2.29271	0.829733	3.95	3.39225e-07	6.39113e-05
83565	Pramel3	preferentially expressed antigen in melanoma-like 3	20.2516	3.00823	1.78177	0.577607	3.03246	6.41367e-05	0.00617184
22693	Zfp30	zinc finger protein 30	20.201	3.00573	1.64328	0.496692	2.79036	0.000236554	0.018168
66857	Plbd1	phospholipase B domain containing 1	19.9486	2.99316	2.60263	0.956523	4.36886	2.7553e-08	7.0428e-06
382620	Tmed8	transmembrane p24 trafficking protein 8	18.9352	2.94102	1.6404	0.49494	2.62506	0.000562981	0.0377451
56017	Slc2a8	solute carrier family 2, (facilitated glucose transporter), member 8	18.8642	2.93726	2.05306	0.719329	3.27407	1.68071e-05	0.0019227
504186	Chrna10	cholinergic receptor, nicotinic, alpha polypeptide 10	18.8433	2.93616	1.6497	0.500594	2.62816	0.000554016	0.0375432
432677	Vrtn	vertebrae development associated	17.1064	2.83945	3.64345	1.29293	5.30878	8.15543e-11	4.04287e-08
227327	B3gnt7	UDP-GlcNAc:betaGal beta-1,3-N-acetylglucosaminyltransferase 7	15.8194	2.76124	3.10535	1.13313	4.20763	7.29408e-08	1.75476e-05
20692	Sparc	secreted acidic cysteine rich glycoprotein	15.6975	2.7535	3.18975	1.15994	4.29094	4.4151e-08	1.07801e-05
20446	St6galnac2	ST6 (alpha-N-acetyl-neuraminyl-2,3-beta-galactosyl-1,3)-N-acetylgalactosaminide alpha-2,6-sialyltransferase 2	15.054	2.71165	2.24524	0.808814	2.90465	0.000128377	0.0106067
210135	Zfp180	zinc finger protein 180	14.9072	2.70184	3.07757	1.12414	3.9451	3.49207e-07	6.46898e-05
330836	Slc7a6	solute carrier family 7 (cationic amino acid transporter, y+ system), member 6	14.526	2.67594	9.31202	2.23131	11.6511	2.69367e-29	4.8962e-26
12925	Crip1	cysteine-rich protein 1 (intestinal)	14.4161	2.66834	2.25351	0.812488	2.79955	0.000225291	0.0173846
74194	Rnd3	Rho family GTPase 3	14.3789	2.66576	2.20125	0.789026	2.72803	0.000328853	0.0244532
14038	Wfdc18	WAP four-disulfide core domain 18	13.9337	2.63431	3.78662	1.33147	4.55631	8.79329e-09	2.43813e-06
14912	Nkx6-2	NK6 homeobox 2	13.7488	2.62095	4.07525	1.40493	4.84246	1.5083e-09	5.30856e-07
93835	Amn	amnionless	12.8748	2.55527	2.95831	1.08462	3.30439	1.41747e-05	0.00167703
18109	Mycn	v-myc avian myelocytomatosis viral related oncogene, neuroblastoma derived	12.6176	2.53509	2.6049	0.957393	2.85472	0.00016786	0.0134609
22773	Zic3	zinc finger protein of the cerebellum 3	12.386	2.51656	2.51813	0.923517	2.71173	0.000358249	0.0260471
12609	Cebpd	CCAAT/enhancer binding protein (C/EBP), delta	12.3346	2.51241	4.00039	1.38639	4.29105	4.41235e-08	1.07801e-05
19289	Igdcc3	immunoglobulin superfamily, DCC subclass, member 3	12.28	2.50797	2.51075	0.920581	2.68189	0.000418856	0.0297916
216643	Gabrp	gamma-aminobutyric acid (GABA) A receptor, pi	12.0423	2.48843	2.4391	0.891628	2.55761	0.000796936	0.048465
550619	Arid3c	AT rich interactive domain 3C (BRIGHT-like)	11.8757	2.47449	2.44876	0.895582	2.53407	0.000898925	0.0534746
380713	Scarf1	scavenger receptor class F, member 1	11.8349	2.47105	2.55432	0.937784	2.63469	0.000535555	0.0365251
68312	Gstm7	glutathione S-transferase, mu 7	10.6817	2.36853	5.18323	1.64543	4.85	1.43942e-09	5.30856e-07
50523	Lats2	large tumor suppressor 2	10.5168	2.35298	3.49498	1.25133	3.22218	2.2472e-05	0.0025353
107607	Nod1	nucleotide-binding oligomerization domain containing 1	10.0637	2.30894	5.08441	1.62618	4.49461	1.28209e-08	3.43832e-06
224674	Slc37a1	solute carrier family 37 (glycerol-3-phosphate transporter), member 1	10.0024	2.30283	2.91221	1.06891	2.55941	0.000789635	0.0482001
13848	Ephb6	Eph receptor B6	9.9579	2.29837	3.66103	1.29774	3.20381	2.48959e-05	0.00274379
213053	Slc39a14	solute carrier family 39 (zinc transporter), member 14	9.88294	2.29081	3.00584	1.10056	2.61152	0.000603844	0.0383223
77398	9530014B07Rik	RIKEN cDNA 9530014B07 gene	9.79229	2.28159	10.3024	2.33237	8.87232	5.28328e-21	5.76195e-18
16668	Krt18	keratin 18	9.76836	2.27915	6.10516	1.80913	5.24542	1.21588e-10	5.68301e-08
14230	Fkbp10	FK506 binding protein 10	9.62407	2.26427	6.35357	1.84902	5.38167	5.14583e-11	2.71806e-08
74134	Cyp2s1	cytochrome P450, family 2, subfamily s, polypeptide 1	9.51818	2.2532	3.12244	1.13861	2.61694	0.000587156	0.0381162
71529	Kazn	kazrin, periplakin interacting protein	8.59335	2.15099	3.44885	1.23804	2.62043	0.000576637	0.0381162
15110	Hand1	heart and neural crest derivatives expressed 1	8.47298	2.13688	8.96417	2.19324	6.71918	9.25009e-15	6.87828e-12
56746	Tex101	testis expressed gene 101	8.2268	2.1074	9.28479	2.22838	6.76473	6.86155e-15	5.34515e-12
14187	Akr1b8	aldo-keto reductase family 1, member B8	8.17662	2.10128	6.80066	1.91702	4.92573	8.99323e-10	3.50286e-07
16952	Anxa1	annexin A1	7.94696	2.07279	5.45291	1.69615	3.84257	6.39266e-07	0.000110082
107868	Usp9y	ubiquitin specific peptidase 9, Y chromosome	7.68172	2.03884	3.85306	1.34887	2.62768	0.000555379	0.0375432
100504014	Gm15056	predicted gene 15056	7.6334	2.03253	4.00389	1.38727	2.71396	0.000354094	0.0258599
11656	Alas2	aminolevulinic acid synthase 2, erythroid	7.3555	1.99545	14.4445	2.67031	9.44623	1.06593e-22	1.24554e-19
20250	Scd2	stearoyl-Coenzyme A desaturase 2	7.23623	1.9791	4.22667	1.44141	2.72074	0.000341689	0.0250659
76509	Plet1	placenta expressed transcript 1	7.15027	1.96715	4.1174	1.41522	2.61994	0.000578105	0.0381162
12309	S100g	S100 calcium binding protein G	7.05863	1.95425	7.23164	1.97847	4.54445	9.45492e-09	2.57788e-06
192201	Wfdc15b	WAP four-disulfide core domain 15B	7.00363	1.94643	7.34525	1.99405	4.58101	7.55843e-09	2.13187e-06
231147	Sh3tc1	SH3 domain and tetratricopeptide repeats 1	6.96767	1.94128	8.67193	2.16009	5.38152	5.15068e-11	2.71806e-08
11875	Art5	ADP-ribosyltransferase 5	6.96032	1.94022	5.98444	1.78916	3.70996	1.38858e-06	0.000218421
15939	Ier5	immediate early response 5	6.89687	1.93107	7.51455	2.01684	4.61738	6.04743e-09	1.73561e-06
80876	Ifitm2	interferon induced transmembrane protein 2	6.47924	1.8686	5.39296	1.68509	3.11895	3.98659e-05	0.00415392
54352	Irx5	Iroquois homeobox 5	6.46679	1.86668	12.6227	2.53549	7.28655	2.19882e-16	1.99836e-13
56532	Ripk3	receptor-interacting serine-threonine kinase 3	5.58923	1.72084	9.38015	2.2386	4.69858	3.67028e-09	1.12514e-06
65963	Tmem176b	transmembrane protein 176B	5.28862	1.66556	10.6991	2.37016	5.07792	3.47955e-10	1.49795e-07
67182	Pdzk1ip1	PDZK1 interacting protein 1	5.20693	1.64999	10.3687	2.33879	4.84689	1.46744e-09	5.30856e-07
381148	Prob1	proline rich basic protein 1	4.96588	1.60259	6.27702	1.8369	2.80145	0.000223032	0.0172919
29820	Tnfrsf19	tumor necrosis factor receptor superfamily, member 19	4.92749	1.59483	5.63963	1.72982	2.49795	0.00108026	0.0628894
71132	Cabyr	calcium-binding tyrosine-(Y)-phosphorylation regulated (fibrousheathin 2)	4.32585	1.46461	6.17612	1.82069	2.40815	0.00169737	0.0916412
58176	Rhbg	Rhesus blood group-associated B glycoprotein	4.08718	1.40785	8.63417	2.15573	3.18429	2.77535e-05	0.00298697
20195	S100a11	S100 calcium binding protein A11	3.92179	1.36655	7.39431	2.00071	2.61866	0.000581953	0.0381162
384783	Irs2	insulin receptor substrate 2	3.89653	1.36009	7.90605	2.06763	2.78217	0.000247057	0.0187982
15205	Hes1	hes family bHLH transcription factor 1	3.79183	1.33285	7.27744	1.98478	2.49334	0.00110583	0.0641497
69137	Vstm5	V-set and transmembrane domain containing 5	3.6627	1.2982	9.93333	2.2959	3.28932	1.54278e-05	0.00178995
15227	Foxf1	forkhead box F1	3.63526	1.29068	14.6266	2.68284	4.80777	1.86992e-09	6.26745e-07
15944	Irgm1	immunity-related GTPase family M member 1	3.41531	1.22827	8.4587	2.1352	2.61478	0.00059375	0.0381683
14916	Guca2b	guanylate cyclase activator 2b (retina)	3.41393	1.22786	8.58954	2.15055	2.65417	0.000484004	0.0338369
100499528	Mir3473a	microRNA 3473a	3.35368	1.21006	8.97569	2.19452	2.72529	0.000333617	0.0246485
108723	Card11	caspase recruitment domain family, member 11	3.34189	1.20654	8.16275	2.09958	2.46988	0.00124515	0.0704825
21667	Tdgf1	teratocarcinoma-derived growth factor 1	3.3037	1.19504	10.2854	2.33072	3.07712	5.02015e-05	0.00497725
58187	Cldn10	claudin 10	2.85616	1.04948	9.45127	2.24615	2.44955	0.00137946	0.0767569
74239	Iqce	IQ motif containing E	2.71281	0.997984	13.0034	2.56521	3.20313	2.49908e-05	0.00274379
93842	Igsf9	immunoglobulin superfamily, member 9	2.26915	0.819407	16	2.77259	3.30345	1.42494e-05	0.00167703
16616	Klk1b21	kallikrein 1-related peptidase b21	2.03018	0.708122	16	2.77259	2.9588	9.58e-05	0.00847131
22768	Zfy2	zinc finger protein 2, Y-linked	1.79931	0.587404	16	2.77259	2.62512	0.00056279	0.0377451

## Sheet: Ahr++4C
ID_geneid	Name_GeneSymbol	Name	mean	logmean	cv2	logcv2	ratio	pval	padj
15081	H3f3b	H3.3 histone B	4734.42	8.46261	0.140686	-1.96123	2.01084	0.000996267	0.0480944
13039	Ctsl	cathepsin L	4309.53	8.36858	0.154005	-1.87077	2.18619	0.000229014	0.0144109
50764	Fbxo15	F-box protein 15	2835.3	7.9499	0.187673	-1.67305	2.56276	7.60326e-06	0.000773332
666747	Trim43b	tripartite motif-containing 43B	2781.76	7.93084	0.145285	-1.92906	1.97969	0.00128212	0.0583487
15452	Hprt	hypoxanthine guanine phosphoribosyl transferase	2669.46	7.88963	0.172638	-1.75656	2.34127	5.84881e-05	0.00446165
547109	Trim43a	tripartite motif-containing 43A	2594.2	7.86103	0.151099	-1.88982	2.04221	0.000770635	0.0393146
17748	Mt1	metallothionein 1	2443.56	7.80121	0.220638	-1.51123	2.96012	1.5662e-07	2.34524e-05
19025	Ctsa	cathepsin A	1856.74	7.52658	0.165798	-1.79699	2.13867	0.000343898	0.0205982
15481	Hspa8	heat shock protein 8	1645.04	7.40552	0.197406	-1.62249	2.49487	1.43593e-05	0.001358
17248	Mdm4	transformed mouse 3T3 cell double minute 4	1633.23	7.39832	0.163492	-1.81099	2.0636	0.00064576	0.0343528
330064	Slc5a6	solute carrier family 5 (sodium-dependent vitamin transporter), member 6	1612.36	7.38546	0.344981	-1.06427	4.34434	4.69852e-14	2.92248e-11
67204	Eif2s2	eukaryotic translation initiation factor 2, subunit 2 (beta)	1559.73	7.35227	0.183738	-1.69425	2.2998	8.47141e-05	0.00611182
20728	Spic	Spi-C transcription factor (Spi-1/PU.1 related)	1509.97	7.31985	0.217719	-1.52455	2.7086	1.88491e-06	0.000217734
69706	Lrr1	leucine rich repeat protein 1	1486.42	7.30413	0.229257	-1.47291	2.84357	5.02142e-07	6.76721e-05
14325	Ftl1	ferritin light polypeptide 1	1445.36	7.27611	0.218366	-1.52158	2.69374	2.17653e-06	0.000247879
16784	Lamp2	lysosomal-associated membrane protein 2	1332.27	7.19464	0.158137	-1.84429	1.91865	0.00208396	0.0864912
434423	Dppa5a	developmental pluripotency associated 5A	1172.81	7.06716	0.223503	-1.49833	2.63634	3.77962e-06	0.000407493
14828	Hspa5	heat shock protein 5	1157.67	7.05417	0.256046	-1.3624	3.01106	9.35466e-08	1.53858e-05
18453	P4hb	prolyl 4-hydroxylase, beta polypeptide	1058.53	6.96464	0.176718	-1.7332	2.03349	0.000827917	0.0417105
192292	Nrbp1	nuclear receptor binding protein 1	1032.32	6.93956	0.167836	-1.78477	1.91905	0.00207742	0.0864912
666731	Trim43c	tripartite motif-containing 43C	974.015	6.88143	0.27531	-1.28986	3.10045	3.75426e-08	6.74599e-06
18379	Omt2a	oocyte maturation, alpha	973.736	6.88114	0.371513	-0.990172	4.18353	2.93666e-13	1.53199e-10
20135	Rrm2	ribonucleotide reductase M2	967.325	6.87453	0.176998	-1.73162	1.98961	0.00118353	0.0549999
27061	Bcap31	B cell receptor associated protein 31	958.97	6.86586	0.214866	-1.53774	2.40965	3.14911e-05	0.00268212
382088	Omt2b	oocyte maturation, beta	952.88	6.85949	0.336743	-1.08844	3.76995	2.98591e-11	9.65762e-09
71902	Cand1	cullin associated and neddylation disassociated 1	935.761	6.84136	0.187323	-1.67492	2.08679	0.000532433	0.0293874
15502	Dnaja1	DnaJ heat shock protein family (Hsp40) member A1	885.829	6.78652	0.18658	-1.6789	2.04679	0.000742106	0.038343
70380	Mospd1	motile sperm domain containing 1	881.116	6.78119	0.193911	-1.64035	2.12396	0.000389532	0.0227419
20229	Sat1	spermidine/spermine N1-acetyl transferase 1	821.505	6.71114	0.2009	-1.60495	2.1556	0.000297705	0.0182976
55948	Sfn	stratifin	764.049	6.63863	0.306895	-1.18125	3.21986	1.09092e-08	2.20529e-06
30930	Vps26a	VPS26 retromer complex component A	761.241	6.63495	0.276873	-1.2842	2.90148	2.82169e-07	4.03827e-05
12705	Cited1	Cbp/p300-interacting transactivator with Glu/Asp-rich carboxy-terminal domain 1	755.466	6.62733	0.247957	-1.3945	2.59216	5.7576e-06	0.000600722
20729	Spin1	spindlin 1	682.208	6.52533	0.339324	-1.0808	3.42962	1.194e-09	2.88199e-07
347712	Pramel7	preferentially expressed antigen in melanoma like 7	662.822	6.49651	0.204261	-1.58835	2.04405	0.000759005	0.0388438
208898	Unc13c	unc-13 homolog C	659.155	6.49096	0.422665	-0.861176	4.22144	1.90964e-13	1.10295e-10
12527	Cd9	CD9 antigen	645.122	6.46944	0.220357	-1.51251	2.18423	0.000232912	0.0145994
66181	Nop10	NOP10 ribonucleoprotein	612.366	6.41733	0.234295	-1.45117	2.27912	0.000101759	0.0070933
77053	Sun1	Sad1 and UNC84 domain containing 1	602.987	6.4019	0.204916	-1.58515	1.98203	0.00125823	0.0579167
20383	Srsf3	serine/arginine-rich splicing factor 3	595.532	6.38945	0.363284	-1.01257	3.4976	5.76833e-10	1.48072e-07
100012	Oog3	oogenesin 3	592.445	6.38426	0.391789	-0.937032	3.76471	3.16293e-11	1.00296e-08
12116	Bhmt	betaine-homocysteine methyltransferase	577.899	6.3594	0.313045	-1.16141	2.97997	1.28186e-07	2.03121e-05
100270744	Btbd18	BTB (POZ) domain containing 18	577.296	6.35835	0.458059	-0.780757	4.35866	3.98763e-14	2.57952e-11
52033	Pbk	PDZ binding kinase	559.388	6.32684	0.243567	-1.41236	2.28976	9.26135e-05	0.006598
26444	Psma7	proteasome (prosome, macropain) subunit, alpha type 7	492.667	6.19983	0.285298	-1.25422	2.54813	8.72629e-06	0.000871121
71990	Ddx54	DEAD (Asp-Glu-Ala-Asp) box polypeptide 54	492.368	6.19923	0.2562	-1.3618	2.28765	9.43611e-05	0.00669302
17872	Ppp1r15a	protein phosphatase 1, regulatory subunit 15A	488.684	6.19172	0.482628	-0.728508	4.29591	8.17508e-14	4.89657e-11
20102	Rps4x	ribosomal protein S4, X-linked	469.113	6.15084	0.22649	-1.48505	1.98123	0.00126628	0.0580123
18477	Prdx1	peroxiredoxin 1	465.191	6.14245	0.223306	-1.49921	1.94631	0.00167463	0.0722191
71810	Ranbp3	RAN binding protein 3	459.932	6.13108	0.230727	-1.46652	2.0011	0.00107843	0.0511447
73658	Spns1	spinster homolog 1	455.73	6.1219	0.262325	-1.33817	2.26604	0.000114209	0.0077554
19821	Rnf2	ring finger protein 2	454.133	6.11839	0.285	-1.25527	2.45813	2.01817e-05	0.00184395
20531	Slc34a2	solute carrier family 34 (sodium phosphate), member 2	429.759	6.06323	0.521366	-0.651303	4.38764	2.85963e-14	1.92692e-11
347711	Pramel6	preferentially expressed antigen in melanoma like 6	427.116	6.05706	0.305428	-1.18604	2.56321	7.57093e-06	0.000773332
226169	Pprc1	peroxisome proliferative activated receptor, gamma, coactivator-related 1	427.088	6.05699	0.45802	-0.780842	3.84368	1.3237e-11	4.86519e-09
13667	Eif2b4	eukaryotic translation initiation factor 2B, subunit 4 delta	425.485	6.05323	0.247836	-1.39499	2.07627	0.000581258	0.0313337
73804	Kif2c	kinesin family member 2C	421.403	6.04359	0.362817	-1.01386	3.0262	8.02019e-08	1.35107e-05
229363	Gmps	guanine monophosphate synthetase	415.422	6.0293	0.456038	-0.785178	3.77888	2.70628e-11	9.31191e-09
16419	Itgb5	integrin beta 5	414.636	6.0274	0.499033	-0.695083	4.13154	5.28915e-13	2.51577e-10
12343	Capza2	capping protein (actin filament) muscle Z-line, alpha 2	412.99	6.02342	0.251845	-1.37894	2.08123	0.000557725	0.0303384
69071	Tmem97	transmembrane protein 97	410.96	6.0185	0.307331	-1.17983	2.53397	9.96694e-06	0.000982838
23834	Cdc6	cell division cycle 6	410.822	6.01816	0.339836	-1.07929	2.80154	7.60449e-07	9.55593e-05
234988	Mbd3l2	methyl-CpG binding domain protein 3-like 2	408.38	6.0122	0.248172	-1.39363	2.04023	0.000783298	0.0398349
69020	Zfp707	zinc finger protein 707	405.365	6.00479	0.34106	-1.0757	2.7942	8.17386e-07	0.000101683
65114	Vps35	VPS35 retromer complex component	401.683	5.99566	0.247915	-1.39467	2.02244	0.000906353	0.0446876
75424	Zfp820	zinc finger protein 820	395.676	5.9806	0.398406	-0.920283	3.22714	1.01122e-08	2.07006e-06
11364	Acadm	acyl-Coenzyme A dehydrogenase, medium chain	395.154	5.97928	0.381139	-0.964592	3.08533	4.38424e-08	7.79143e-06
217664	Mgat2	mannoside acetylglucosaminyltransferase 2	393.87	5.97602	0.292139	-1.23052	2.36124	4.88656e-05	0.00389288
50790	Acsl4	acyl-CoA synthetase long-chain family member 4	388.059	5.96116	0.371193	-0.991032	2.97906	1.29368e-07	2.03121e-05
64138	Ctsz	cathepsin Z	386.352	5.95675	0.403354	-0.907941	3.23035	9.77894e-09	2.0275e-06
11740	Slc25a5	solute carrier family 25 (mitochondrial carrier, adenine nucleotide translocator), member 5	381.745	5.94475	0.392119	-0.936189	3.12233	2.99741e-08	5.50841e-06
231915	Uspl1	ubiquitin specific peptidase like 1	377.155	5.93266	0.297431	-1.21257	2.35455	5.19023e-05	0.0040549
58810	Akr1a1	aldo-keto reductase family 1, member A1 (aldehyde reductase)	366.053	5.90278	0.27974	-1.2739	2.18242	0.000236572	0.0147716
110157	Raf1	v-raf-leukemia viral oncogene 1	365.098	5.90017	0.535348	-0.624839	4.1712	3.37699e-13	1.70665e-10
72289	Malat1	metastasis associated lung adenocarcinoma transcript 1 (non-coding RNA)	362.804	5.89386	0.413779	-0.882424	3.21397	1.16001e-08	2.316e-06
668620	Zfp936	zinc finger protein 936	357.084	5.87797	0.265469	-1.32626	2.04579	0.00074826	0.0385378
78938	Fbxo34	F-box protein 34	356.126	5.87528	0.278413	-1.27865	2.14267	0.000332393	0.0200577
14528	Gch1	GTP cyclohydrolase 1	352.013	5.86367	0.254031	-1.3703	1.94369	0.00170992	0.0731558
59016	Thap11	THAP domain containing 11	351.06	5.86096	0.373581	-0.98462	2.85452	4.50438e-07	6.12141e-05
381792	2310040G24Rik	RIKEN cDNA 2310040G24 gene	347.231	5.84999	0.508934	-0.675437	3.86731	1.01883e-11	4.01866e-09
72080	Sapcd2	suppressor APC domain containing 2	344.761	5.84285	0.265965	-1.32439	2.01374	0.000973061	0.0471148
99929	Tiparp	TCDD-inducible poly(ADP-ribose) polymerase	342.431	5.83607	0.398971	-0.918868	3.01039	9.4187e-08	1.53858e-05
20393	Sgk1	serum/glucocorticoid regulated kinase 1	340.858	5.83147	0.525621	-0.643176	3.95672	3.76806e-12	1.56249e-09
242785	Klhl21	kelch-like 21	331.057	5.80229	0.366888	-1.0027	2.72075	1.67544e-06	0.00019493
20670	Sox15	SRY (sex determining region Y)-box 15	330.007	5.79911	0.42157	-0.863769	3.12112	3.03526e-08	5.5153e-06
71752	Gtf3c2	general transcription factor IIIC, polypeptide 2, beta	329.462	5.79746	0.311066	-1.16775	2.30102	8.38047e-05	0.00607753
108160	Fam50a	family with sequence similarity 50, member A	326.436	5.78823	0.260196	-1.34632	1.91551	0.00213605	0.0878989
208643	Eif4g1	eukaryotic translation initiation factor 4, gamma 1	322.368	5.77569	0.410358	-0.890725	3.00126	1.03331e-07	1.67107e-05
16456	F11r	F11 receptor	321.959	5.77442	0.25981	-1.3478	1.89892	0.00243235	0.0976079
269356	Slc4a11	solute carrier family 4, sodium bicarbonate transporter-like, member 11	314.657	5.75148	0.36886	-0.997337	2.66355	2.91174e-06	0.000320331
74035	Nol9	nucleolar protein 9	306.488	5.72518	0.388509	-0.945439	2.76635	1.07413e-06	0.000131597
23942	Mta2	metastasis-associated gene family, member 2	305.167	5.72086	0.782118	-0.245749	5.55612	2.88024e-20	3.88161e-17
16598	Klf2	Kruppel-like factor 2 (lung)	300.971	5.70701	0.446024	-0.807383	3.14495	2.37368e-08	4.51613e-06
12368	Casp6	caspase 6	298.666	5.69933	0.309195	-1.17378	2.17109	0.000260751	0.0160949
100038982	Gm1995	REX1, RNA exonuclease 1 homolog pseudogene	296.077	5.69062	0.64742	-0.434761	4.52454	5.90222e-15	4.15003e-12
70218	Kif18b	kinesin family member 18B	290.18	5.6705	0.299834	-1.20453	2.07245	0.000600028	0.032238
19712	Rest	RE1-silencing transcription factor	290.123	5.67031	0.498559	-0.696033	3.44567	1.00594e-09	2.50277e-07
76858	Nlrp14	NLR family, pyrin domain containing 14	289.541	5.6683	0.436906	-0.828038	3.01623	8.8761e-08	1.47984e-05
54411	Atp6ap1	ATPase, H+ transporting, lysosomal accessory protein 1	289.102	5.66678	0.445467	-0.808632	3.07277	4.98665e-08	8.76566e-06
72114	Zbed3	zinc finger, BED type containing 3	288.809	5.66577	1.91767	0.651108	13.2204	1.70227e-63	2.75291e-59
101471	Phrf1	PHD and ring finger domains 1	288.331	5.66411	0.36048	-1.02032	2.48288	1.60515e-05	0.00150049
74211	1700017B05Rik	RIKEN cDNA 1700017B05 gene	286.046	5.65615	0.330389	-1.10748	2.26564	0.000114614	0.0077554
72729	Cdc42se2	CDC42 small effector 2	277.951	5.62745	0.348797	-1.05327	2.35391	5.2203e-05	0.00405878
170755	Sgk3	serum/glucocorticoid regulated kinase 3	271.417	5.60366	0.336437	-1.08934	2.24026	0.000143217	0.0095313
225339	Ammecr1l	AMME chromosomal region gene 1-like	270.311	5.59957	0.398683	-0.919589	2.6486	3.36117e-06	0.000364811
72726	Tbcc	tubulin-specific chaperone C	263.842	5.57535	0.324986	-1.12397	2.12937	0.000372118	0.0219631
231630	Ficd	FIC domain containing	261.288	5.56562	0.370142	-0.993869	2.41172	3.09027e-05	0.00267251
13595	Ebp	phenylalkylamine Ca2+ antagonist (emopamil) binding protein	260.465	5.56247	0.528318	-0.638058	3.43608	1.11443e-09	2.73069e-07
230917	Tmem201	transmembrane protein 201	257.5	5.55102	0.458289	-0.780255	2.96096	1.55295e-07	2.34524e-05
13033	Ctsd	cathepsin D	249.155	5.51808	0.333349	-1.09857	2.11273	0.00042826	0.0247351
56449	Ybx3	Y box protein 3	248.245	5.51442	0.439659	-0.821755	2.78053	9.34841e-07	0.000115406
245860	Atg9a	autophagy related 9A	246.514	5.50742	0.445582	-0.808375	2.80639	7.25016e-07	9.30552e-05
93759	Sirt1	sirtuin 1	242.803	5.49225	0.329245	-1.11095	2.05514	0.000692674	0.0363699
14824	Grn	granulin	241.429	5.48657	0.335505	-1.09212	2.08716	0.000530791	0.0293874
14312	Brd2	bromodomain containing 2	236.077	5.46416	0.369601	-0.995332	2.26866	0.000111607	0.00764793
260296	Trim61	tripartite motif-containing 61	235.29	5.46082	0.62553	-0.469157	3.83189	1.50803e-11	5.41953e-09
20437	Siah1a	siah E3 ubiquitin protein ligase 1A	234.359	5.45686	0.473197	-0.748243	2.89182	3.10753e-07	4.33233e-05
22320	Vamp8	vesicle-associated membrane protein 8	234.358	5.45685	0.360532	-1.02017	2.20328	0.000197577	0.0129361
243372	Zfp775	zinc finger protein 775	234.132	5.45589	0.446475	-0.806371	2.72692	1.57786e-06	0.000184907
100041077	Gm13102	predicted gene 13102	232.611	5.44937	0.472053	-0.750664	2.87183	3.79269e-07	5.24234e-05
12702	Socs3	suppressor of cytokine signaling 3	224.329	5.41311	0.454507	-0.788542	2.70476	1.9564e-06	0.000224389
71994	Cnn3	calponin 3, acidic	224.198	5.41253	0.766013	-0.266556	4.5569	4.05745e-15	2.9826e-12
52858	Cdipt	CDP-diacylglycerol--inositol 3-phosphatidyltransferase (phosphatidylinositol synthase)	224.164	5.41238	0.394988	-0.928899	2.34951	5.43148e-05	0.00420277
623166	Prr23a1	proline rich 23A, member 1	223.497	5.4094	0.356955	-1.03015	2.1194	0.000404836	0.0235504
76073	Pcgf5	polycomb group ring finger 5	221.006	5.39819	0.42368	-0.858778	2.49829	1.39094e-05	0.00132319
22201	Uba1	ubiquitin-like modifier activating enzyme 1	217.565	5.3825	0.357179	-1.02952	2.08583	0.000536682	0.0295212
56407	Trpc4ap	transient receptor potential cation channel, subfamily C, member 4 associated protein	217.404	5.38176	0.338001	-1.08471	1.97294	0.00135368	0.0608104
227731	Slc25a25	solute carrier family 25 (mitochondrial carrier, phosphate carrier), member 25	214.28	5.36728	0.378641	-0.971167	2.19035	0.000220943	0.0140512
381411	Accsl	1-aminocyclopropane-1-carboxylate synthase (non-functional)-like	214.248	5.36713	0.500892	-0.691364	2.89728	2.94275e-07	4.17457e-05
381944	Usp17lb	ubiquitin specific peptidase 17-like B	209.692	5.34564	1.18571	0.170338	6.76674	9.47638e-27	3.06504e-23
18746	Pkm	pyruvate kinase, muscle	208.25	5.33874	0.472849	-0.748979	2.68681	2.32708e-06	0.000261344
100073351	Yy2	Yy2 transcription factor	205.113	5.32356	0.822376	-0.195557	4.62829	1.77089e-15	1.43194e-12
15159	Hccs	holocytochrome c synthetase	201.699	5.30678	0.354347	-1.03748	1.97308	0.00135212	0.0608104
20439	Siah2	siah E3 ubiquitin protein ligase 2	201.603	5.3063	0.657863	-0.418759	3.66201	9.73722e-11	2.81197e-08
236732	Rbm10	RNA binding motif protein 10	201.415	5.30537	0.424	-0.858022	2.35881	4.99496e-05	0.00394949
13728	Mark2	MAP/microtubule affinity regulating kinase 2	201.251	5.30455	0.602634	-0.506445	3.35085	2.75651e-09	6.27863e-07
16571	Kif4	kinesin family member 4	198.205	5.2893	0.344388	-1.06599	1.89632	0.0024822	0.0993508
54397	Ppt2	palmitoyl-protein thioesterase 2	197.469	5.28558	0.372256	-0.988173	2.04488	0.00075389	0.0387045
101437	Dhx32	DEAH (Asp-Glu-Ala-His) box polypeptide 32	195.433	5.27522	0.42309	-0.86017	2.30867	7.82902e-05	0.005729
21366	Slc6a6	solute carrier family 6 (neurotransmitter transporter, taurine), member 6	194.719	5.27156	0.419801	-0.867974	2.28531	9.63329e-05	0.00680304
20832	Ssr4	signal sequence receptor, delta	194.458	5.27022	0.654223	-0.424307	3.55838	2.9977e-10	8.07979e-08
11758	Prdx6	peroxiredoxin 6	191.866	5.2568	0.725934	-0.320296	3.91425	6.0487e-12	2.44549e-09
216825	Usp22	ubiquitin specific peptidase 22	189.92	5.2466	0.571445	-0.559588	3.06089	5.63114e-08	9.79213e-06
81018	Rnf114	ring finger protein 114	189.898	5.24649	0.394054	-0.931268	2.11055	0.000436196	0.0251038
71472	Usp19	ubiquitin specific peptidase 19	187.315	5.23279	0.558137	-0.58315	2.96277	1.52486e-07	2.34524e-05
51886	Fubp1	far upstream element (FUSE) binding protein 1	184.838	5.21948	0.478736	-0.736606	2.51919	1.14465e-05	0.00112189
17217	Mcm4	minichromosome maintenance complex component 4	184.722	5.21885	0.370546	-0.992778	1.94907	0.00163831	0.0713832
69771	1810019D21Rik	RIKEN cDNA 1810019D21 gene	184.083	5.21539	0.371329	-0.990666	1.94874	0.00164255	0.0713832
17075	Epcam	epithelial cell adhesion molecule	184.003	5.21495	0.373637	-0.984471	1.96029	0.001498	0.0667372
84095	Pi4k2a	phosphatidylinositol 4-kinase type 2 alpha	183.829	5.21401	0.44117	-0.818326	2.31316	7.52158e-05	0.00557977
170439	Elovl6	ELOVL family member 6, elongation of long chain fatty acids (yeast)	182.033	5.20419	0.420577	-0.866129	2.19094	0.000219815	0.0140508
226090	Ermp1	endoplasmic reticulum metallopeptidase 1	180.864	5.19775	0.546436	-0.604339	2.83449	5.49383e-07	7.34266e-05
69232	Qrich1	glutamine-rich 1	180.249	5.19434	0.478934	-0.736192	2.47874	1.668e-05	0.00154143
16976	Lrpap1	low density lipoprotein receptor-related protein associated protein 1	179.381	5.18951	0.454325	-0.788942	2.34385	5.71476e-05	0.00438005
70611	Fbxo33	F-box protein 33	178.177	5.18278	0.385483	-0.953259	1.97981	0.00128092	0.0583487
214669	L3mbtl2	L3MBTL2 polycomb repressive complex 1 subunit	173.256	5.15477	0.423356	-0.859542	2.13397	0.000357868	0.0212773
12747	Clk1	CDC-like kinase 1	173.121	5.15399	0.533912	-0.627525	2.68984	2.26017e-06	0.000255604
217342	Ube2o	ubiquitin-conjugating enzyme E2O	172.516	5.15049	0.589231	-0.528938	2.96155	1.54389e-07	2.34524e-05
217216	BC030867	cDNA sequence BC030867	171.963	5.14728	0.385565	-0.953045	1.93371	0.00185055	0.0779352
14609	Gja1	gap junction protein, alpha 1	171.551	5.14488	0.470732	-0.753467	2.35704	5.0753e-05	0.00398436
98711	Rdh10	retinol dehydrogenase 10 (all-trans)	170.905	5.14111	0.548621	-0.600347	2.74006	1.38857e-06	0.000167581
226957	Gm4850	THO complex 4 pseudogene	170.555	5.13906	0.593806	-0.521203	2.96163	1.54258e-07	2.34524e-05
231868	E130309D02Rik	RIKEN cDNA E130309D02 gene	168.291	5.12569	0.505892	-0.681432	2.50044	1.36346e-05	0.00130473
217473	Ankmy2	ankyrin repeat and MYND domain containing 2	166.137	5.11281	0.397664	-0.922148	1.94837	0.00164742	0.0713832
12226	Btg1	BTG anti-proliferation factor 1	165.027	5.10611	0.674131	-0.394331	3.28786	5.35459e-09	1.18623e-06
228136	Zdhhc5	zinc finger, DHHC domain containing 5	164.273	5.10153	0.477844	-0.738471	2.32327	6.87282e-05	0.0051457
105988	Espl1	extra spindle pole bodies 1, separase	158.576	5.06623	0.479299	-0.73543	2.27448	0.000106019	0.00735851
110542	Amhr2	anti-Mullerian hormone type 2 receptor	157.683	5.06059	0.512779	-0.66791	2.42387	2.76521e-05	0.00244366
17869	Myc	myelocytomatosis oncogene	157.428	5.05897	0.613299	-0.488903	2.89577	2.98746e-07	4.20114e-05
99169	AU015228	expressed sequence AU015228	156.562	5.05345	1.23102	0.207841	5.79023	1.67391e-21	3.00783e-18
56057	Btg4	BTG anti-proliferation factor 4	151.86	5.02296	0.705296	-0.349137	3.24766	8.16084e-09	1.74692e-06
226351	Tmem185b	transmembrane protein 185B	149.232	5.0055	0.925711	-0.0771932	4.21067	2.15806e-13	1.20345e-10
11861	Arl4a	ADP-ribosylation factor-like 4A	149.075	5.00445	0.421213	-0.864616	1.91451	0.002153	0.0883713
94219	Cnnm2	cyclin M2	148.692	5.00188	0.810568	-0.210021	3.67754	8.22037e-11	2.46185e-08
11640	Akap1	A kinase (PRKA) anchor protein 1	146.386	4.98625	0.440917	-0.818898	1.97848	0.0012947	0.0586494
70470	Rprd1b	regulation of nuclear pre-mRNA domain containing 1B	145.016	4.97684	0.526365	-0.641761	2.3462	5.5955e-05	0.00430907
54383	Phc2	polyhomeotic 2	144.714	4.97476	0.630027	-0.461992	2.80411	7.41488e-07	9.44201e-05
27878	Tada1	transcriptional adaptor 1	142.279	4.95779	0.485366	-0.722851	2.13431	0.000356838	0.0212773
227682	Trub2	TruB pseudouridine (psi) synthase family member 2	139.131	4.93542	0.468434	-0.75836	2.02712	0.000872296	0.0434055
15110	Hand1	heart and neural crest derivatives expressed 1	136.592	4.917	0.790184	-0.23549	3.3744	2.14792e-09	4.9623e-07
23968	Nlrp5	NLR family, pyrin domain containing 5	136.293	4.91481	0.485223	-0.723147	2.06882	0.000618384	0.0331143
14463	Gata4	GATA binding protein 4	135.902	4.91193	0.886707	-0.12024	3.77276	2.89497e-11	9.65762e-09
227960	Gca	grancalcin	133.363	4.89308	0.947154	-0.054294	3.97523	3.06432e-12	1.30411e-09
192654	Pla2g15	phospholipase A2, group XV	133.09	4.89103	0.669948	-0.400555	2.80761	7.16358e-07	9.26795e-05
27387	Sh2d3c	SH2 domain containing 3C	130.821	4.87383	1.00177	0.0017637	4.14588	4.49794e-13	2.20427e-10
67300	Cltc	clathrin, heavy polypeptide (Hc)	129.246	4.86171	0.467473	-0.760413	1.9176	0.00210138	0.0866928
21432	Tcl1	T cell lymphoma breakpoint 1	128.682	4.85735	1.2331	0.209529	5.04204	1.36831e-17	1.47522e-14
72344	Usp36	ubiquitin specific peptidase 36	126.847	4.84298	0.516492	-0.660695	2.0897	0.0005196	0.029076
66991	Khdc3	KH domain containing 3, subcortical maternal complex member	124.623	4.82529	0.545659	-0.605761	2.17907	0.000243479	0.0151444
21667	Tdgf1	teratocarcinoma-derived growth factor 1	124.604	4.82514	1.01639	0.0162606	4.05847	1.20531e-12	5.56924e-10
66720	Klhl10	kelch-like 10	124.408	4.82356	0.601277	-0.5087	2.39811	3.49851e-05	0.00288663
170706	Tmem37	transmembrane protein 37	123.845	4.81903	1.54404	0.434401	6.13751	2.36468e-23	6.37359e-20
14387	Gaa	glucosidase, alpha, acid	123.041	4.81251	0.864176	-0.145979	3.41852	1.34392e-09	3.19615e-07
269951	Idh2	isocitrate dehydrogenase 2 (NADP+), mitochondrial	122.182	4.80551	0.508341	-0.676603	2.00047	0.00108394	0.0512556
192166	Sardh	sarcosine dehydrogenase	121.653	4.80118	0.56037	-0.579158	2.19811	0.000206628	0.0134742
107939	Pom121	nuclear pore membrane protein 121	121.608	4.8008	0.695769	-0.362738	2.72847	1.55434e-06	0.00018348
232976	Zfp574	zinc finger protein 574	121.17	4.79719	0.60306	-0.505739	2.35855	5.00647e-05	0.00394949
97287	Mtmr14	myotubularin related protein 14	119.457	4.78296	0.525777	-0.642878	2.03456	0.00082067	0.0414746
20768	Sephs2	selenophosphate synthetase 2	117.259	4.76439	0.717581	-0.331869	2.73836	1.41164e-06	0.000169104
98558	Mael	maelstrom spermatogenic transposon silencer	116.664	4.7593	0.696885	-0.361134	2.64923	3.34068e-06	0.000364811
78887	Sfi1	Sfi1 homolog, spindle assembly associated (yeast)	116.161	4.75498	0.856936	-0.154392	3.24709	8.20961e-09	1.74692e-06
433287	Gm15455	predicted gene 15455	115.449	4.74883	0.581053	-0.542913	2.19153	0.00021871	0.0140356
66857	Plbd1	phospholipase B domain containing 1	115.43	4.74866	0.528094	-0.63848	1.99154	0.00116519	0.054304
52477	Angel2	angel homolog 2	115.019	4.74509	0.630769	-0.460815	2.37235	4.41988e-05	0.00353853
20937	Suv39h1	suppressor of variegation 3-9 1	114.469	4.7403	0.522522	-0.649088	1.95812	0.00152422	0.0677191
227697	Dolk	dolichol kinase	113.718	4.73372	0.56366	-0.573305	2.10179	0.000469537	0.0263658
22113	Phlda2	pleckstrin homology like domain, family A, member 2	112.764	4.72529	0.703711	-0.351387	2.60731	4.98574e-06	0.000530456
240888	Gpr161	G protein-coupled receptor 161	111.582	4.71476	0.520683	-0.652614	1.91379	0.00216509	0.0886425
30045	Dnajc12	DnaJ heat shock protein family (Hsp40) member C12	111.336	4.71255	0.665532	-0.407169	2.44208	2.33969e-05	0.00210208
16529	Kcnk5	potassium channel, subfamily K, member 5	111.069	4.71015	1.14484	0.135264	4.19317	2.63237e-13	1.41902e-10
234740	Tmem231	transmembrane protein 231	109.836	4.69899	0.667149	-0.404743	2.42283	2.79173e-05	0.00245368
67728	Dph2	DPH2 homolog	109.76	4.6983	0.5559	-0.587167	2.01775	0.000941715	0.0460103
216443	Mars	methionine-tRNA synthetase	109.231	4.69346	0.577541	-0.548976	2.08857	0.000524552	0.0291514
27060	Tcirg1	T cell, immune regulator 1, ATPase, H+ transporting, lysosomal V0 protein A3	108.374	4.68559	1.05477	0.0533244	3.79147	2.35592e-11	8.28258e-09
68375	Ndufa8	NADH:ubiquinone oxidoreductase subunit A8	107.919	4.68138	0.553106	-0.592205	1.98179	0.00126062	0.0579167
97402	C86187	expressed sequence C86187	107.85	4.68075	1.27823	0.245474	4.57769	3.18826e-15	2.45526e-12
237107	Gnl3l	guanine nucleotide binding protein-like 3 (nucleolar)-like	107.558	4.67803	0.703696	-0.351409	2.51488	1.19166e-05	0.00116094
13200	Ddost	dolichyl-di-phosphooligosaccharide-protein glycotransferase	106.744	4.67043	0.576794	-0.55027	2.04937	0.000726487	0.0378489
243771	Parp12	poly (ADP-ribose) polymerase family, member 12	105.526	4.65896	0.997829	-0.00217296	3.51414	4.82883e-10	1.25954e-07
20935	Surf6	surfeit gene 6	105.383	4.6576	0.726858	-0.319024	2.55716	8.01475e-06	0.000810091
195434	Utp14b	UTP14B small subunit processome component	105.266	4.65649	0.677819	-0.388875	2.38259	4.02815e-05	0.00325716
100535	Oas1d	2'-5' oligoadenylate synthetase 1D	105.172	4.65559	0.5693	-0.563348	1.99976	0.00109021	0.0514019
53375	Mtx2	metaxin 2	103.844	4.64289	0.616003	-0.484504	2.14269	0.000332347	0.0200577
24061	Smc1a	structural maintenance of chromosomes 1A	103.749	4.64198	0.613431	-0.488688	2.13223	0.000363213	0.0215161
56077	Dgke	diacylglycerol kinase, epsilon	103.248	4.63714	0.550092	-0.59767	1.90491	0.00232109	0.0938415
214901	Chtf18	CTF18, chromosome transmission fidelity factor 18	103.1	4.6357	0.724589	-0.322151	2.50639	1.28993e-05	0.00124171
217325	Llgl2	LLGL2 scribble cell polarity complex component	103.012	4.63485	0.557297	-0.584657	1.92645	0.0019599	0.0821127
14132	Fcgrt	Fc receptor, IgG, alpha chain transporter	102.655	4.63137	0.636332	-0.452036	2.19373	0.000214591	0.0139372
102614	Rpp25	ribonuclease P/MRP 25 subunit	102.389	4.62878	0.662528	-0.411692	2.27945	0.000101461	0.0070933
30058	Timm8a1	translocase of inner mitochondrial membrane 8A1	101.745	4.62247	0.682252	-0.382356	2.33584	6.14086e-05	0.00464066
27368	Tbl2	transducin (beta)-like 2	100.437	4.60953	0.609992	-0.494309	2.06752	0.00062512	0.0333645
224432	Scaf4	SR-related CTD-associated factor 4	99.4971	4.60013	0.568409	-0.564915	1.91249	0.00218736	0.0891034
13206	Ddx4	DEAD (Asp-Glu-Ala-Asp) box polypeptide 4	99.2742	4.59789	0.620489	-0.477248	2.08407	0.000544665	0.0298587
399675	Tdpoz4	TD and POZ domain containing 4	98.0835	4.58582	0.725014	-0.321565	2.41226	3.07503e-05	0.00267251
71971	Zswim1	zinc finger SWIM-type containing 1	97.8421	4.58335	0.634298	-0.455236	2.10636	0.00045187	0.0254622
66234	Msmo1	methylsterol monoxygenase 1	97.2145	4.57692	0.759663	-0.27488	2.50996	1.24762e-05	0.00120818
103768	Tubg2	tubulin, gamma 2	96.2457	4.5669	0.910588	-0.0936646	2.98504	1.21773e-07	1.94981e-05
79554	Cptp	ceramide-1-phosphate transfer protein	92.2052	4.52402	0.755114	-0.280887	2.39289	3.66862e-05	0.00301162
212980	Slc45a3	solute carrier family 45, member 3	91.1892	4.51294	0.769121	-0.262506	2.41591	2.97408e-05	0.00259983
54338	Slc23a2	solute carrier family 23 (nucleobase transporters), member 2	89.3484	4.49254	0.627161	-0.466552	1.93823	0.00178561	0.0755937
329502	Pla2g4e	phospholipase A2, group IVE	88.737	4.48568	0.660507	-0.414747	2.03011	0.000851178	0.0427492
384077	Pramel5	preferentially expressed antigen in melanoma like 5	88.6454	4.48464	1.03087	0.0304006	3.16581	1.91289e-08	3.72714e-06
83701	Srrt	serrate RNA effector molecule homolog (Arabidopsis)	88.441	4.48234	0.687648	-0.374478	2.10788	0.000446108	0.025403
68995	Mcts1	malignant T cell amplified sequence 1	88.1616	4.47917	0.63913	-0.447647	1.9542	0.00157264	0.0694884
53871	Pkd2l2	polycystic kidney disease 2-like 2	87.9791	4.4771	2.28228	0.825176	6.96672	7.69326e-28	3.11039e-24
83558	Tex11	testis expressed gene 11	87.062	4.46662	1.27048	0.239392	3.8457	1.29442e-11	4.86519e-09
52357	Wwc2	WW, C2 and coiled-coil domain containing 2	86.5314	4.46051	0.979901	-0.0203033	2.9516	1.70658e-07	2.48638e-05
68682	Slc44a2	solute carrier family 44, member 2	86.4158	4.45917	0.740589	-0.300309	2.22836	0.000158894	0.0104883
75627	Snapc1	small nuclear RNA activating complex, polypeptide 1	86.3727	4.45867	0.637877	-0.449609	1.91854	0.0020858	0.0864912
213550	Dis3l	DIS3 like exosome 3'-5' exoribonuclease	85.5595	4.44921	1.05081	0.0495613	3.13655	2.58887e-08	4.86827e-06
263876	Spata2	spermatogenesis associated 2	85.0999	4.44383	0.652732	-0.426589	1.93988	0.00176229	0.0748023
58865	Tdh	L-threonine dehydrogenase	85.0943	4.44376	0.81836	-0.200453	2.432	2.56676e-05	0.00229335
110957	D1Pas1	DNA segment, Chr 1, Pasteur Institute 1	84.8692	4.44111	0.714395	-0.33632	2.1185	0.000407933	0.0236455
100502936	E330021D16Rik	RIKEN cDNA E330021D16 gene	84.8569	4.44097	0.881307	-0.126349	2.61317	4.71537e-06	0.000505013
67125	Tspan31	tetraspanin 31	84.0898	4.43188	0.687633	-0.3745	2.024	0.000894835	0.0442546
67538	Zswim3	zinc finger SWIM-type containing 3	83.4456	4.42419	0.66608	-0.406346	1.9484	0.00164702	0.0713832
268420	Alkbh5	alkB homolog 5, RNA demethylase	80.205	4.38459	1.01069	0.0106339	2.8628	4.14888e-07	5.68608e-05
52428	Rhpn2	rhophilin, Rho GTPase binding protein 2	79.6867	4.3781	0.677806	-0.388894	1.90977	0.00223455	0.0905691
20230	Satb1	special AT-rich sequence binding protein 1	78.7538	4.36633	0.722193	-0.325463	2.01534	0.000960467	0.0467012
15903	Id3	inhibitor of DNA binding 3	78.2072	4.35936	1.10151	0.0966782	3.05635	5.89792e-08	1.01469e-05
545662	B020004J07Rik	RIKEN cDNA B020004J07 gene	76.4333	4.33642	0.764879	-0.268038	2.08271	0.000550889	0.0300979
105418	E330034G19Rik	RIKEN cDNA E330034G19 gene	75.8676	4.32899	0.961091	-0.0396866	2.60102	5.29292e-06	0.000559458
381066	Zfp948	zinc finger protein 948	74.3006	4.30812	0.770134	-0.26119	2.04863	0.00073088	0.0378839
449000	Zfp960	zinc finger protein 960	73.0045	4.29052	0.974092	-0.0262499	2.55369	8.28101e-06	0.000831805
93742	Pard3	par-3 family cell polarity regulator	72.3672	4.28175	1.08372	0.0804023	2.82051	6.30776e-07	8.22654e-05
15205	Hes1	hes family bHLH transcription factor 1	71.9733	4.2763	0.742859	-0.297248	1.92462	0.00198829	0.0830869
109077	Ints5	integrator complex subunit 5	70.1624	4.25081	0.844531	-0.168973	2.14207	0.000334081	0.0200846
14120	Fbp2	fructose bisphosphatase 2	69.3371	4.23898	1.24523	0.219322	3.12733	2.8469e-08	5.29197e-06
15926	Idh1	isocitrate dehydrogenase 1 (NADP+), soluble	69.0101	4.23425	1.32303	0.279927	3.30961	4.25995e-09	9.56833e-07
235584	Dusp7	dual specificity phosphatase 7	68.632	4.22876	1.27024	0.239208	3.16296	1.97024e-08	3.79318e-06
74253	Klrg2	killer cell lectin-like receptor subfamily G, member 2	67.7982	4.21654	0.806042	-0.215619	1.98661	0.00121257	0.056188
71862	Gpr160	G protein-coupled receptor 160	67.4612	4.21155	0.80432	-0.217758	1.97409	0.00134124	0.0605881
15270	H2afx	H2A histone family, member X	63.6292	4.15307	1.26481	0.234919	2.95476	1.6532e-07	2.43051e-05
27379	Tcl1b1	T cell leukemia/lymphoma 1B, 1	62.094	4.12865	1.16579	0.153401	2.66753	2.80243e-06	0.000310417
52372	D6Ertd527e	DNA segment, Chr 6, ERATO Doi 527, expressed	62.0064	4.12724	0.900883	-0.10438	2.05889	0.000671466	0.0354868
52715	Ccdc43	coiled-coil domain containing 43	61.4583	4.11836	1.09376	0.0896186	2.48086	1.6355e-05	0.00152008
14230	Fkbp10	FK506 binding protein 10	60.0502	4.09518	1.08099	0.077876	2.40385	3.32015e-05	0.0027677
252829	Obox5	oocyte specific homeobox 5	59.8874	4.09247	0.957728	-0.043191	2.12481	0.000386748	0.0226612
434065	Gm1965	predicted gene 1965	59.4811	4.08566	1.24826	0.221749	2.75329	1.22044e-06	0.000148398
71979	Prr23a3	proline rich 23A, member 3	58.8933	4.07573	1.06917	0.0668808	2.33828	6.00797e-05	0.00456154
12155	Bmp15	bone morphogenetic protein 15	58.6007	4.07075	1.10282	0.0978712	2.40159	3.38922e-05	0.00281079
56746	Tex101	testis expressed gene 101	57.0791	4.04444	2.83133	1.04075	6.02783	9.12242e-23	2.10754e-19
319740	Zfyve27	zinc finger, FYVE domain containing 27	56.7669	4.03895	1.09578	0.0914655	2.32188	6.95829e-05	0.00518569
68576	Lamtor5	late endosomal/lysosomal adaptor, MAPK and MTOR activator 5	56.7117	4.03798	0.95342	-0.0477002	2.01854	0.000935679	0.0458539
15507	Hspb1	heat shock protein 1	56.2769	4.03028	0.958176	-0.0427235	2.01519	0.000961632	0.0467012
246791	Obox3	oocyte specific homeobox 3	55.9829	4.02505	1.90428	0.644106	3.98692	2.689e-12	1.20796e-09
381759	Wee2	WEE1 homolog 2 (S. pombe)	55.5122	4.0166	1.81444	0.595774	3.77119	2.94546e-11	9.65762e-09
17978	Ncoa2	nuclear receptor coactivator 2	53.9498	3.98805	1.25113	0.224051	2.53687	9.69928e-06	0.000962311
22379	Fmnl3	formin-like 3	53.8197	3.98564	1.00127	0.00127231	2.02599	0.000880393	0.043674
100126776	Esp24	exocrine gland secreted peptide 24	52.8179	3.96685	1.93655	0.66091	3.85496	1.16824e-11	4.49828e-09
209558	Enpp3	ectonucleotide pyrophosphatase/phosphodiesterase 3	52.5359	3.9615	0.985046	-0.0150665	1.95174	0.00160377	0.0706709
17304	Mfge8	milk fat globule-EGF factor 8 protein	51.7122	3.94569	1.2565	0.22833	2.45552	2.06731e-05	0.00187823
74178	Stk40	serine/threonine kinase 40	51.5561	3.94267	1.0807	0.077606	2.10639	0.000451744	0.0254622
14748	Gpr3	G-protein coupled receptor 3	50.4672	3.92132	1.18588	0.170485	2.26866	0.000111598	0.00764793
213211	Rnf26	ring finger protein 26	49.7235	3.90648	1.06317	0.0612559	2.00763	0.0010227	0.0489322
100417434	AA543401	myc-like oncogene, s-myc protein pseudogene	49.7222	3.90645	1.235	0.211068	2.33203	6.35405e-05	0.00477942
216805	Flcn	folliculin	49.6649	3.9053	1.20227	0.184211	2.26794	0.000112309	0.00766354
53331	Stx7	syntaxin 7	49.1236	3.89434	1.01861	0.0184356	1.90309	0.00235444	0.0947163
171168	Acer1	alkaline ceramidase 1	48.4285	3.88009	1.15379	0.143052	2.12882	0.000373858	0.0219856
434178	Zfp141	zinc finger protein 141	48.2888	3.8772	1.17071	0.157612	2.15455	0.000300386	0.0183315
13636	Efna1	ephrin A1	47.5183	3.86111	1.07027	0.0679118	1.94199	0.00173314	0.0737589
14531	Gcm1	glial cells missing homolog 1	47.3456	3.85747	1.51167	0.413218	2.73411	1.47131e-06	0.000174957
12049	Bcl2l10	Bcl2-like 10	44.0229	3.78471	2.3472	0.853222	3.98024	2.89746e-12	1.26642e-09
434438	Ccdc36	coiled-coil domain containing 36	42.9669	3.76043	1.17534	0.161556	1.95042	0.00162072	0.0712237
109305	Orai1	ORAI calcium release-activated calcium modulator 1	42.7491	3.75535	1.14774	0.137797	1.89601	0.00248807	0.0993508
381022	Kmt2d	lysine (K)-specific methyltransferase 2D	42.4379	3.74804	1.28465	0.250486	2.10838	0.000444265	0.0253969
70359	Gtpbp3	GTP binding protein 3	41.7724	3.73224	1.17631	0.162387	1.90349	0.00234699	0.0946521
216198	Tcp11l2	t-complex 11 (mouse) like 2	40.1808	3.69339	1.31358	0.272758	2.05286	0.000705801	0.0369392
26919	Zfp346	zinc finger protein 346	40.1752	3.69325	1.9392	0.662278	3.03021	7.70013e-08	1.31081e-05
52250	Reep1	receptor accessory protein 1	39.905	3.6865	1.48743	0.397051	2.31021	7.72195e-05	0.00570226
216233	Socs2	suppressor of cytokine signaling 2	39.762	3.68291	1.30973	0.269824	2.02767	0.000868383	0.0433441
74488	Lrrc15	leucine rich repeat containing 15	39.3442	3.67235	1.45496	0.374975	2.23119	0.000155028	0.010275
74134	Cyp2s1	cytochrome P450, family 2, subfamily s, polypeptide 1	37.965	3.63666	1.33637	0.289956	1.98443	0.00123404	0.0570198
99681	Tchh	trichohyalin	37.0762	3.61298	3.63451	1.29047	5.28266	7.76219e-19	9.65616e-16
102991	AU022751	expressed sequence AU022751	37.0061	3.61108	2.53683	0.930917	3.6809	7.92399e-11	2.41786e-08
22147	Tuba3b	tubulin, alpha 3B	36.9536	3.60966	1.65014	0.50086	2.39125	3.72371e-05	0.0030414
14873	Gsto1	glutathione S-transferase omega 1	35.951	3.58216	3.31676	1.19899	4.68796	8.83467e-16	7.93746e-13
12659	Ovgp1	oviductal glycoprotein 1	35.8989	3.58071	1.70341	0.532632	2.40446	3.3017e-05	0.00276659
56220	Zfp386	zinc finger protein 386 (Kruppel-like)	35.7648	3.57696	1.38199	0.323521	1.94413	0.00170387	0.0730903
381536	Gm12789	predicted gene 12789	35.6318	3.57324	1.77798	0.575477	2.49275	1.46455e-05	0.00137702
208449	Sgms1	sphingomyelin synthase 1	35.4721	3.56875	4.2558	1.44828	5.94238	2.60398e-22	5.26395e-19
326618	Tpm4	tropomyosin 4	35.0574	3.55699	2.60499	0.957427	3.59864	1.93913e-10	5.40683e-08
14154	Fem1a	fem 1 homolog a	34.9023	3.55255	1.67867	0.518004	2.30965	7.76053e-05	0.0057047
14371	Fzd9	frizzled class receptor 9	31.5565	3.45178	2.83161	1.04084	3.55297	3.17794e-10	8.4252e-08
22151	Tubb2a	tubulin, beta 2A class IIA	30.671	3.42332	1.59065	0.46414	1.94432	0.00170128	0.0730903
74279	1700080O16Rik	RIKEN cDNA 1700080O16 gene	30.5858	3.42054	2.82803	1.03958	3.44801	9.81172e-10	2.4793e-07
244416	Ppp1r3b	protein phosphatase 1, regulatory subunit 3B	30.3603	3.41314	1.58391	0.459896	1.91802	0.00209437	0.0866243
114565	Zbtb21	zinc finger and BTB domain containing 21	30.3257	3.412	2.41756	0.88276	2.92445	2.24185e-07	3.23708e-05
217166	Nr1d1	nuclear receptor subfamily 1, group D, member 1	29.3268	3.3785	1.83269	0.605784	2.1495	0.000313618	0.0190671
57875	Angptl4	angiopoietin-like 4	29.0967	3.37063	1.66869	0.512036	1.94295	0.00171987	0.0733872
101118	Tmem168	transmembrane protein 168	28.7801	3.35968	2.10773	0.745611	2.42946	2.62717e-05	0.00233443
15894	Icam1	intercellular adhesion molecule 1	28.2987	3.34282	2.09564	0.739859	2.37811	4.19534e-05	0.00337547
16644	Kng1	kininogen 1	28.056	3.3342	1.71821	0.541284	1.93431	0.00184191	0.0777738
229700	Rbm15	RNA binding motif protein 15	27.1141	3.30005	3.09796	1.13074	3.3788	2.04993e-09	4.80456e-07
14077	Fabp3	fatty acid binding protein 3, muscle and heart	27.1084	3.29984	2.38208	0.867974	2.59752	5.47162e-06	0.000574591
68416	Sycn	syncollin	27.038	3.29724	1.83211	0.605469	1.99299	0.00115161	0.053826
330463	Zfp78	zinc finger protein 78	26.8081	3.2887	2.09691	0.740463	2.263	0.000117305	0.00790439
71468	Obox1	oocyte specific homeobox 1	26.5457	3.27887	2.04741	0.716577	2.18947	0.000222618	0.0140632
14863	Gstm2	glutathione S-transferase, mu 2	26.297	3.26945	4.65122	1.53713	4.93055	5.12023e-17	5.17527e-14
22361	Vnn1	vanin 1	26.0773	3.26107	2.00448	0.695386	2.10833	0.000444431	0.0253969
21685	Tef	thyrotroph embryonic factor	25.0192	3.21964	1.90954	0.646865	1.93235	0.0018707	0.0785789
12773	Ccr4	chemokine (C-C motif) receptor 4	25.0176	3.21958	2.37917	0.866753	2.40743	3.21343e-05	0.00272082
21407	Tcf15	transcription factor 15	24.5329	3.20001	3.30473	1.19535	3.28338	5.61252e-09	1.22656e-06
223970	Rmi2	RecQ mediated genome instability 2	24.4905	3.19828	2.27998	0.824167	2.26159	0.000118771	0.00796999
56012	Pgam2	phosphoglycerate mutase 2	24.2484	3.18835	1.98229	0.684253	1.94811	0.00165084	0.0713832
22782	Slc30a1	solute carrier family 30 (zinc transporter), member 1	24.0311	3.17935	2.87458	1.05591	2.8013	7.62253e-07	9.55593e-05
21346	Tagln2	transgelin 2	24.0122	3.17856	3.67792	1.30235	3.58153	2.33397e-10	6.39746e-08
14366	Fzd4	frizzled class receptor 4	23.9217	3.17479	4.97268	1.60396	4.82525	1.76983e-16	1.68362e-13
15512	Hspa2	heat shock protein 2	23.8788	3.17299	2.03163	0.708837	1.96809	0.00140741	0.0628745
11816	Apoe	apolipoprotein E	23.3088	3.14883	2.42218	0.884669	2.29386	8.93048e-05	0.00639043
236537	Zfp352	zinc finger protein 352	22.7069	3.12267	3.06047	1.11857	2.828	5.858e-07	7.76522e-05
98267	Stk17b	serine/threonine kinase 17b (apoptosis-inducing)	22.2165	3.10083	2.11278	0.748003	1.91261	0.0021853	0.0891034
14862	Gstm1	glutathione S-transferase, mu 1	21.768	3.08044	6.50205	1.87212	5.77407	2.0387e-21	3.29698e-18
71970	Zbed5	zinc finger, BED type containing 5	21.7151	3.07801	2.75713	1.01419	2.44284	2.32343e-05	0.00209913
15511	Hspa1b	heat shock protein 1B	20.9294	3.04116	2.88322	1.05891	2.46728	1.85461e-05	0.00170413
67749	Mgarp	mitochondria localized glutamic acid rich protein	20.4958	3.02022	2.45185	0.896845	2.05704	0.000681844	0.0359179
103080	2021-09-10	septin 10	20.3132	3.01127	2.39631	0.873928	1.99349	0.00114695	0.0537635
226971	Plekhb2	pleckstrin homology domain containing, family B (evectins) member 2	20.1588	3.00364	2.44825	0.895372	2.02206	0.00090916	0.0446898
22286	Utf1	undifferentiated embryonic cell transcription factor 1	20.1513	3.00327	3.86185	1.35115	3.18846	1.51244e-08	2.98282e-06
66817	Tmem170	transmembrane protein 170	20.0098	2.99622	2.67278	0.983118	2.19206	0.000217709	0.0140324
140481	Man2a2	mannosidase 2, alpha 2	19.8929	2.99036	4.50162	1.50444	3.67154	8.77598e-11	2.58046e-08
21847	Klf10	Kruppel-like factor 10	19.8036	2.98586	3.17615	1.15567	2.57947	6.49288e-06	0.000673095
215919	Rfpl4b	ret finger protein-like 4B	19.6882	2.98002	5.78549	1.75535	4.67268	1.05593e-15	8.98766e-13
246792	Obox2	oocyte specific homeobox 2	19.2861	2.95939	3.73194	1.31693	2.95573	1.63702e-07	2.4288e-05
235293	Sc5d	sterol-C5-desaturase	19.2684	2.95847	2.63938	0.970544	2.08859	0.00052446	0.0291514
234728	Cmtr2	cap methyltransferase 2	19.0234	2.94567	2.50009	0.916328	1.9545	0.00156894	0.0694884
240028	Lnpep	leucyl/cystinyl aminopeptidase	18.99	2.94391	2.76143	1.01575	2.15521	0.0002987	0.0182976
236219	Tcstv3	2-cell-stage, variable group, member 3	18.9357	2.94105	6.70503	1.90286	5.21885	1.66592e-18	1.92437e-15
73545	1700094D03Rik	RIKEN cDNA 1700094D03 gene	18.0657	2.89402	10.5713	2.35814	7.86844	8.20203e-33	6.63216e-29
223227	Sox21	SRY (sex determining region Y)-box 21	17.9886	2.88974	2.65858	0.977793	1.9708	0.00137709	0.0616904
18793	Plaur	plasminogen activator, urokinase receptor	17.7531	2.87656	3.28636	1.18978	2.40579	3.26198e-05	0.00274754
94226	S1pr5	sphingosine-1-phosphate receptor 5	17.3919	2.856	2.75748	1.01432	1.97947	0.00128445	0.0583487
16859	Lgals9	lectin, galactose binding, soluble 9	17.0745	2.83758	3.26487	1.18322	2.30289	8.24187e-05	0.00600394
12484	Cd24a	CD24a antigen	16.9061	2.82767	4.62683	1.53187	3.23284	9.528e-09	2.00113e-06
277666	Gm13078	predicted gene 13078	16.4659	2.80129	10.298	2.33195	7.01637	4.11761e-28	2.21967e-24
108961	E2f8	E2F transcription factor 8	16.2742	2.78958	3.57801	1.27481	2.41066	3.12016e-05	0.00268212
209091	Ccnb3	cyclin B3	16.1492	2.78187	3.60286	1.28173	2.40958	3.15114e-05	0.00268212
241656	Pak7	p21 (RAC1) activated kinase 7	16.0731	2.77715	5.61332	1.72514	3.73723	4.27743e-11	1.33028e-08
70237	Bhlhb9	basic helix-loop-helix domain containing, class B9	15.4662	2.73866	4.00808	1.38831	2.57196	6.97074e-06	0.000718031
12282	Hyou1	hypoxia up-regulated 1	15.3077	2.72835	3.14548	1.14597	1.9986	0.00110052	0.0517374
53318	Pdlim3	PDZ and LIM domain 3	14.2398	2.65604	3.37921	1.21764	2.00309	0.00106107	0.0504696
74194	Rnd3	Rho family GTPase 3	13.5821	2.60875	3.44176	1.23598	1.94942	0.00163368	0.0713832
66664	Tmem41a	transmembrane protein 41a	13.1345	2.57524	3.65546	1.29622	2.00467	0.00104762	0.0499768
100532	Rell1	RELT-like 1	13.0755	2.57074	4.91896	1.5931	2.68588	2.34812e-06	0.000261888
72323	Asb6	ankyrin repeat and SOCS box-containing 6	12.669	2.53916	3.79451	1.33355	2.00971	0.00100552	0.0483529
20471	Six1	sine oculis-related homeobox 1	11.6718	2.45718	5.76636	1.75204	2.82134	6.25595e-07	8.22531e-05
12307	Calb1	calbindin 1	9.89354	2.29188	4.99323	1.60808	2.08094	0.000559043	0.0303384
101786	A730082K24Rik	RIKEN cDNA A730082K24 gene	9.40725	2.24148	5.06417	1.62219	2.00946	0.0010076	0.0483529
11535	Adm	adrenomedullin	9.17142	2.21609	14.5934	2.68057	5.64913	9.32559e-21	1.37103e-17
210105	Zfp719	zinc finger protein 719	9.02733	2.20026	5.41204	1.68863	2.06291	0.000649485	0.0344376
18669	Abcb1b	ATP-binding cassette, sub-family B (MDR/TAP), member 1B	8.77967	2.17244	5.90894	1.77647	2.19202	0.000217792	0.0140324
54382	Tcstv1	2-cell-stage, variable group, member 1	8.59028	2.15063	6.33172	1.84557	2.29938	8.50334e-05	0.00611182
56774	Slc6a14	solute carrier family 6 (neurotransmitter transporter), member 14	8.48877	2.13874	5.7868	1.75558	2.07724	0.000576568	0.0311848
12409	Cbr2	carbonyl reductase 2	7.66651	2.03686	11.2248	2.41813	3.64724	1.1438e-10	3.24517e-08
19716	Bex1	brain expressed X-linked 1	7.52673	2.01846	7.48245	2.01256	2.38784	3.84081e-05	0.00312129
243382	Ppm1k	protein phosphatase 1K (PP2C domain containing)	7.19046	1.97276	6.26299	1.83466	1.91116	0.00221034	0.089813
64209	Herpud1	homocysteine-inducible, endoplasmic reticulum stress-inducible, ubiquitin-like domain member 1	5.99036	1.79015	8.94371	2.19095	2.28124	9.98721e-05	0.00702231
72999	Insig2	insulin induced gene 2	5.91375	1.77728	8.69549	2.1628	2.19003	0.000221559	0.0140512
215201	Trmt2b	TRM2 tRNA methyltransferase 2B	4.86611	1.58229	10.6552	2.36605	2.21462	0.000179081	0.0117728
12390	Cav2	caveolin 2	4.6902	1.54547	11.3233	2.42686	2.2695	0.000110779	0.00764793
228876	Zfp334	zinc finger protein 334	4.45445	1.4939	11.0603	2.40337	2.10676	0.000450354	0.0254622
232288	Frmd4b	FERM domain containing 4B	3.06344	1.11954	15.582	2.74612	2.04914	0.000727863	0.0378489
16156	Il11	interleukin 11	2.84375	1.04512	18.383	2.91143	2.24549	0.000136808	0.00914238
11624	Ahrr	aryl-hydrocarbon receptor repressor	2.53858	0.931603	19.9269	2.99207	2.17473	0.000252741	0.0156602
18109	Mycn	v-myc avian myelocytomatosis viral related oncogene, neuroblastoma derived	2.47687	0.906994	19.1404	2.9518	2.03846	0.000794749	0.0402905
217082	Hlf	hepatic leukemia factor	2.39889	0.875006	19.6721	2.9792	2.02958	0.000854899	0.0428032

## Sheet: Ahr--4C
ID_geneid	Name_GeneSymbol	Name	mean	logmean	cv2	logcv2	ratio	pval	padj
11650	Alppl2	alkaline phosphatase, placental-like 2	3738.36	8.2264	0.100841	-2.29421	2.22565	0.000103362	0.00501851
330064	Slc5a6	solute carrier family 5 (sodium-dependent vitamin transporter), member 6	2020.06	7.61088	0.144504	-1.93445	2.94217	7.68263e-08	6.75784e-06
17748	Mt1	metallothionein 1	1565.25	7.3558	0.181809	-1.7048	3.52882	1.1252e-10	1.44597e-08
14828	Hspa5	heat shock protein 5	1383.49	7.23236	0.121586	-2.10714	2.29731	5.28521e-05	0.0027771
20728	Spic	Spi-C transcription factor (Spi-1/PU.1 related)	1189.76	7.08151	0.139748	-1.96791	2.54578	4.7015e-06	0.000318251
102436	Lars2	leucyl-tRNA synthetase, mitochondrial	1073.66	6.97883	0.13161	-2.02791	2.33292	3.76938e-05	0.00205306
18453	P4hb	prolyl 4-hydroxylase, beta polypeptide	1046.79	6.95349	0.115353	-2.15976	2.03035	0.000599137	0.0227603
16784	Lamp2	lysosomal-associated membrane protein 2	1019.19	6.92677	0.159714	-1.83437	2.78989	3.85602e-07	3.06414e-05
15354	Hmgb3	high mobility group box 3	864.281	6.7619	0.142945	-1.9453	2.37493	2.51983e-05	0.00144925
20729	Spin1	spindlin 1	857.181	6.75365	0.207128	-1.57442	3.43215	3.39816e-10	4.11003e-08
69706	Lrr1	leucine rich repeat protein 1	759.216	6.63229	0.114555	-2.1667	1.82217	0.00342243	0.0998147
76551	Ccdc6	coiled-coil domain containing 6	712.934	6.56939	0.126721	-2.06577	1.97083	0.00100071	0.0365791
100012	Oog3	oogenesin 3	619.874	6.42952	0.182212	-1.70259	2.68666	1.12548e-06	8.19162e-05
20531	Slc34a2	solute carrier family 34 (sodium phosphate), member 2	617.507	6.42569	0.17418	-1.74767	2.56433	3.90361e-06	0.000265333
16419	Itgb5	integrin beta 5	600.43	6.39765	0.125365	-2.07652	1.82496	0.00334665	0.0981274
20496	Slc12a2	solute carrier family 12, member 2	571.037	6.34745	0.149221	-1.90233	2.12782	0.00025266	0.0110532
73658	Spns1	spinster homolog 1	568.54	6.34307	0.137792	-1.98201	1.96125	0.00108574	0.0384898
80721	Slc19a3	solute carrier family 19, member 3	550.895	6.31154	0.240364	-1.4256	3.37591	6.43186e-10	7.39844e-08
12151	Bmi1	Bmi1 polycomb ring finger oncogene	532.329	6.27726	0.148895	-1.90452	2.06057	0.000459795	0.0180505
72114	Zbed3	zinc finger, BED type containing 3	484.76	6.18365	0.950744	-0.0505101	12.6189	6.13743e-64	4.58885e-61
52033	Pbk	PDZ binding kinase	484.703	6.18354	0.205665	-1.58151	2.72957	7.22708e-07	5.42823e-05
68533	Mphosph6	M phase phosphoprotein 6	450.227	6.10975	0.142633	-1.94748	1.82888	0.00324316	0.0962937
66082	Abhd6	abhydrolase domain containing 6	435.432	6.07634	0.164969	-1.802	2.08157	0.000381921	0.0155116
234988	Mbd3l2	methyl-CpG binding domain protein 3-like 2	427.639	6.05828	0.196729	-1.62593	2.46059	1.09463e-05	0.0006769
269356	Slc4a11	solute carrier family 4, sodium bicarbonate transporter-like, member 11	423.409	6.04834	0.203105	-1.59403	2.52797	5.61734e-06	0.000369598
12659	Ovgp1	oviductal glycoprotein 1	405.483	6.00508	22.2471	3.10221	271.009	0	0
12705	Cited1	Cbp/p300-interacting transactivator with Glu/Asp-rich carboxy-terminal domain 1	402.726	5.99826	0.22027	-1.5129	2.67408	1.28078e-06	9.15982e-05
50790	Acsl4	acyl-CoA synthetase long-chain family member 4	398.556	5.98785	0.269299	-1.31193	3.25213	2.5839e-09	2.7421e-07
12527	Cd9	CD9 antigen	395.603	5.98041	0.222638	-1.50221	2.67851	1.22387e-06	8.83848e-05
20510	Slc1a1	solute carrier family 1 (neuronal/epithelial high affinity glutamate transporter, system Xag), member 1	383.385	5.94904	0.308097	-1.17734	3.64751	2.85647e-11	3.82e-09
75751	Ipo4	importin 4	379.894	5.93989	0.197257	-1.62325	2.32426	4.09344e-05	0.00222221
20597	Smpd1	sphingomyelin phosphodiesterase 1, acid lysosomal	378.82	5.93706	0.241969	-1.41894	2.84692	2.11698e-07	1.74986e-05
14667	Gm2a	GM2 ganglioside activator protein	376.384	5.93061	0.165553	-1.79846	1.9413	0.00128525	0.044321
76893	Cers2	ceramide synthase 2	366.699	5.90454	0.158444	-1.84236	1.83271	0.00314474	0.0938798
16783	Lamp1	lysosomal-associated membrane protein 1	363.027	5.89448	0.161348	-1.82419	1.8564	0.00259632	0.079345
100038982	Gm1995	REX1, RNA exonuclease 1 homolog pseudogene	361.636	5.89064	0.178798	-1.7215	2.05298	0.000491533	0.0190477
14775	Gpx1	glutathione peroxidase 1	357.188	5.87826	0.187563	-1.67364	2.13947	0.000227454	0.0100245
227620	Uap1l1	UDP-N-acteylglucosamine pyrophosphorylase 1-like 1	354.811	5.87158	0.160587	-1.82892	1.82523	0.00333941	0.0981274
22201	Uba1	ubiquitin-like modifier activating enzyme 1	349.76	5.85725	0.165297	-1.80001	1.86433	0.00243383	0.0752519
260296	Trim61	tripartite motif-containing 61	341.448	5.8332	0.315601	-1.15328	3.51344	1.34259e-10	1.71195e-08
55948	Sfn	stratifin	328.9	5.79575	0.210806	-1.55682	2.29896	5.20344e-05	0.00274331
18618	Pemt	phosphatidylethanolamine N-methyltransferase	326.873	5.78957	0.176904	-1.73215	1.92262	0.00150347	0.0505738
74211	1700017B05Rik	RIKEN cDNA 1700017B05 gene	323.058	5.77783	0.230885	-1.46584	2.49293	7.95617e-06	0.000501421
12702	Socs3	suppressor of cytokine signaling 3	309.502	5.73496	0.288045	-1.24464	3.03576	2.79899e-08	2.61594e-06
17075	Epcam	epithelial cell adhesion molecule	307.294	5.72781	0.403298	-0.908081	4.2331	2.7057e-14	4.36334e-12
11789	Apc	APC, WNT signaling pathway regulator	303.524	5.71546	0.23675	-1.44075	2.46747	1.02294e-05	0.000637362
19703	Renbp	renin binding protein	301.89	5.71006	0.228173	-1.47765	2.37071	2.62423e-05	0.00150404
114642	Brdt	bromodomain, testis-specific	294.791	5.68627	0.189305	-1.6644	1.93997	0.00129973	0.0447265
13244	Degs1	delta(4)-desaturase, sphingolipid 1	293.764	5.68278	0.272984	-1.29834	2.79183	3.77861e-07	3.0172e-05
56258	Hnrnph2	heterogeneous nuclear ribonucleoprotein H2	288.399	5.66435	0.186779	-1.67783	1.88973	0.00197593	0.0635685
93759	Sirt1	sirtuin 1	287.293	5.6605	0.215093	-1.53669	2.17129	0.000170392	0.00782898
68810	Nexn	nexilin	287.186	5.66013	0.234312	-1.4511	2.36479	2.77815e-05	0.00158124
72289	Malat1	metastasis associated lung adenocarcinoma transcript 1 (non-coding RNA)	279.698	5.63371	0.527125	-0.640317	5.23755	9.76121e-20	2.03243e-17
16456	F11r	F11 receptor	278.86	5.63071	0.302811	-1.19465	3.00338	3.97489e-08	3.63239e-06
13052	Cxadr	coxsackie virus and adenovirus receptor	274.73	5.61579	0.210807	-1.55681	2.07232	0.000414502	0.0165429
17847	Usp34	ubiquitin specific peptidase 34	274.438	5.61472	0.257865	-1.35532	2.53331	5.32562e-06	0.00035323
54208	Arl6ip1	ADP-ribosylation factor-like 6 interacting protein 1	271.79	5.60503	0.194612	-1.63675	1.90081	0.00180288	0.0591927
231630	Ficd	FIC domain containing	269.169	5.59534	0.213979	-1.54188	2.07781	0.000394873	0.0159589
12575	Cdkn1a	cyclin-dependent kinase inhibitor 1A (P21)	264.314	5.57714	0.525014	-0.644331	5.04217	1.17185e-18	2.29474e-16
98985	Clp1	CLP1, cleavage and polyadenylation factor I subunit	261.384	5.56599	0.240803	-1.42378	2.29699	5.30129e-05	0.0027771
12709	Ckb	creatine kinase, brain	257.384	5.55057	0.288395	-1.24342	2.72511	7.56919e-07	5.63373e-05
27387	Sh2d3c	SH2 domain containing 3C	255.362	5.54268	0.227627	-1.48005	2.14049	0.000225369	0.00996532
76858	Nlrp14	NLR family, pyrin domain containing 14	243.851	5.49656	0.208662	-1.56704	1.90671	0.00171676	0.056819
98711	Rdh10	retinol dehydrogenase 10 (all-trans)	243.052	5.49327	0.242631	-1.41621	2.21255	0.000116674	0.00554675
101437	Dhx32	DEAH (Asp-Glu-Ala-His) box polypeptide 32	241.374	5.48635	0.229561	-1.47159	2.08427	0.000372888	0.0152958
15505	Hsph1	heat shock 105kDa/110kDa protein 1	238.495	5.47435	0.202637	-1.59634	1.82595	0.00332026	0.0978762
66813	Bcl2l14	BCL2-like 14 (apoptosis facilitator)	237.396	5.46973	0.22571	-1.4885	2.02793	0.000611905	0.0231918
353170	Txlng	taxilin gamma	231.397	5.44413	0.21012	-1.56007	1.85737	0.00257591	0.0790506
70646	Naa30	N(alpha)-acetyltransferase 30, NatC catalytic subunit	227.824	5.42858	0.424236	-0.857465	3.71285	1.3345e-11	1.79927e-09
195434	Utp14b	UTP14B small subunit processome component	225.343	5.41762	0.237923	-1.43581	2.06763	0.00043204	0.0170832
12330	Canx	calnexin	224.603	5.41434	0.218292	-1.52192	1.89301	0.00192311	0.0622702
70495	Atp6ap2	ATPase, H+ transporting, lysosomal accessory protein 2	221.537	5.40059	0.278549	-1.27816	2.39416	2.09273e-05	0.00123381
54411	Atp6ap1	ATPase, H+ transporting, lysosomal accessory protein 1	220.748	5.39702	0.241292	-1.42175	2.06913	0.000426379	0.0169
21762	Psmd2	proteasome (prosome, macropain) 26S subunit, non-ATPase, 2	217.69	5.38307	0.352298	-1.04328	2.9937	4.41329e-08	4.01073e-06
14455	Gas5	growth arrest specific 5	217.461	5.38202	0.264574	-1.32963	2.2467	8.49906e-05	0.00423639
18477	Prdx1	peroxiredoxin 1	213.053	5.36154	0.225126	-1.49109	1.88623	0.00203377	0.0649449
21432	Tcl1	T cell lymphoma breakpoint 1	208.363	5.33928	2.17427	0.776692	17.9514	1.26362e-97	1.59887e-94
66953	Cdca7	cell division cycle associated 7	206.555	5.33057	0.255706	-1.36373	2.099	0.000327094	0.0137254
56057	Btg4	BTG anti-proliferation factor 4	205.898	5.32738	0.941966	-0.0597864	7.7159	5.21854e-34	1.9509e-31
211673	Arfgef1	ADP-ribosylation factor guanine nucleotide-exchange factor 1(brefeldin A-inhibited)	204.878	5.32241	0.298464	-1.20911	2.43673	1.38308e-05	0.000833984
269254	Setx	senataxin	204.116	5.31869	0.252044	-1.37815	2.05264	0.000493001	0.0190477
58800	Trpm7	transient receptor potential cation channel, subfamily M, member 7	201.47	5.30564	0.380061	-0.967423	3.06831	1.96402e-08	1.85668e-06
56449	Ybx3	Y box protein 3	197.146	5.28395	0.367021	-1.00233	2.9201	9.7285e-08	8.37823e-06
27878	Tada1	transcriptional adaptor 1	195.268	5.27437	0.328451	-1.11337	2.59636	2.82646e-06	0.000194529
13685	Eif4ebp1	eukaryotic translation initiation factor 4E binding protein 1	194.117	5.26846	0.441924	-0.816616	3.47939	1.98264e-10	2.4895e-08
94219	Cnnm2	cyclin M2	192.507	5.26013	0.261433	-1.34158	2.04672	0.000519274	0.0199103
94093	Trim33	tripartite motif-containing 33	190.577	5.25006	0.323999	-1.12701	2.51918	6.13109e-06	0.0004002
16832	Ldhb	lactate dehydrogenase B	187.512	5.23384	0.252118	-1.37786	1.93866	0.00131421	0.0451304
407243	Tmem189	transmembrane protein 189	186.853	5.23032	0.275964	-1.28749	2.1169	0.000278701	0.0120009
21366	Slc6a6	solute carrier family 6 (neurotransmitter transporter, taurine), member 6	186.563	5.22877	0.361527	-1.01742	2.77029	4.73269e-07	3.70705e-05
22027	Hsp90b1	heat shock protein 90, beta (Grp94), member 1	182.43	5.20637	0.295777	-1.21815	2.23172	9.77019e-05	0.00482612
103537	Mbtd1	mbt domain containing 1	182.257	5.20542	0.672017	-0.397472	5.06724	8.52829e-19	1.71076e-16
99169	AU015228	expressed sequence AU015228	182.042	5.20424	0.39111	-0.938767	2.9467	7.31835e-08	6.47201e-06
72056	1810055G02Rik	RIKEN cDNA 1810055G02 gene	181.96	5.20379	0.313712	-1.15928	2.36283	2.83074e-05	0.00160561
100073351	Yy2	Yy2 transcription factor	180.293	5.19458	0.452692	-0.792544	3.3879	5.61519e-10	6.55066e-08
75424	Zfp820	zinc finger protein 820	179.676	5.19116	0.306006	-1.18415	2.28468	5.95406e-05	0.00307982
223775	Pim3	proviral integration site 3	177.154	5.17702	0.265304	-1.32688	1.96138	0.00108447	0.0384898
243574	Kbtbd8	kelch repeat and BTB (POZ) domain containing 8	175.481	5.16753	0.283678	-1.25992	2.08335	0.000375937	0.0153444
11364	Acadm	acyl-Coenzyme A dehydrogenase, medium chain	175.456	5.16739	0.26808	-1.31647	1.96861	0.00101984	0.0369502
381411	Accsl	1-aminocyclopropane-1-carboxylate synthase (non-functional)-like	168.857	5.12905	0.363544	-1.01185	2.59854	2.76507e-06	0.000191104
192654	Pla2g15	phospholipase A2, group XV	164.529	5.10309	0.292511	-1.22925	2.05257	0.000493303	0.0190477
225055	Fbxo11	F-box protein 11	162.962	5.09351	0.542543	-0.611489	3.7811	5.99913e-12	8.36268e-10
12304	Pdia4	protein disulfide isomerase associated 4	161.616	5.08522	0.366687	-1.00325	2.54039	4.96194e-06	0.000333138
13033	Ctsd	cathepsin D	161.158	5.08239	0.396697	-0.924583	2.74271	6.30621e-07	4.82469e-05
11674	Aldoa	aldolase A, fructose-bisphosphate	158.746	5.06731	0.448965	-0.80081	3.0706	1.91544e-08	1.82122e-06
17254	Slc3a2	solute carrier family 3 (activators of dibasic and neutral amino acid transport), member 2	156.505	5.05309	0.372518	-0.987469	2.52173	5.97735e-06	0.000391719
75415	Arhgap12	Rho GTPase activating protein 12	154.607	5.04089	0.282048	-1.26568	1.89249	0.00193138	0.0624152
208715	Hmgcs1	3-hydroxy-3-methylglutaryl-Coenzyme A synthase 1	151.916	5.02333	0.300886	-1.20102	1.99326	0.000825896	0.0307357
19317	Qk	quaking	151.168	5.01839	0.301352	-1.19948	1.98917	0.000855445	0.0316919
27060	Tcirg1	T cell, immune regulator 1, ATPase, H+ transporting, lysosomal V0 protein A3	150.346	5.01294	0.61502	-0.4861	4.04348	2.66497e-13	4.02166e-11
433287	Gm15455	predicted gene 15455	144.465	4.97304	0.392175	-0.936047	2.50381	7.14294e-06	0.000453646
74205	Acsl3	acyl-CoA synthetase long-chain family member 3	144.409	4.97265	0.591914	-0.524393	3.77794	6.226e-12	8.60601e-10
142688	Asb13	ankyrin repeat and SOCS box-containing 13	143.739	4.968	0.297888	-1.21104	1.89477	0.00189541	0.0614942
22764	Zfx	zinc finger protein X-linked	141.864	4.95487	0.306749	-1.18173	1.93223	0.0013872	0.0472423
14387	Gaa	glucosidase, alpha, acid	140.217	4.94319	0.453055	-0.791742	2.82913	2.55391e-07	2.07967e-05
105418	E330034G19Rik	RIKEN cDNA E330034G19 gene	139.06	4.93491	0.860897	-0.149781	5.34281	2.53773e-20	5.42119e-18
12166	Bmpr1a	bone morphogenetic protein receptor, type 1A	138.631	4.93182	0.301561	-1.19878	1.8672	0.00237748	0.0742072
387524	Znrf2	zinc and ring finger 2	138.559	4.9313	0.338031	-1.08462	2.09221	0.000347491	0.0143977
16709	Ktn1	kinectin 1	136.092	4.91333	0.362606	-1.01444	2.21431	0.0001148	0.00547347
246293	Klhl8	kelch-like 8	134.259	4.89977	0.318149	-1.14523	1.92312	0.00149724	0.050571
53378	Sdcbp	syndecan binding protein	133.91	4.89717	0.332748	-1.10037	2.00742	0.000730981	0.0274518
381738	Drc1	dynein regulatory complex subunit 1	133.061	4.89081	0.385297	-0.95374	2.31333	4.54148e-05	0.00244127
54397	Ppt2	palmitoyl-protein thioesterase 2	133.052	4.89074	0.305321	-1.18639	1.83306	0.00313594	0.0937873
107513	Ssr1	signal sequence receptor, alpha	132.554	4.88699	0.547846	-0.601761	3.2798	1.89663e-09	2.06607e-07
102614	Rpp25	ribonuclease P/MRP 25 subunit	131.318	4.87762	0.548637	-0.600317	3.26135	2.33118e-09	2.48997e-07
114143	Atp6v0b	ATPase, H+ transporting, lysosomal V0 subunit B	130.634	4.8724	0.416124	-0.876772	2.46385	1.06005e-05	0.000657988
77706	Abcb5	ATP-binding cassette, sub-family B (MDR/TAP), member 5	129.979	4.86737	0.324152	-1.12654	1.91198	0.0016431	0.0547112
20249	Scd1	stearoyl-Coenzyme A desaturase 1	129.022	4.85998	0.350538	-1.04829	2.05604	0.000478479	0.0186505
245622	Fam199x	family with sequence similarity 199, X-linked	119.315	4.78176	0.411983	-0.886774	2.27564	6.48251e-05	0.00332183
12010	B2m	beta-2 microglobulin	119.057	4.77961	1.00694	0.00691467	5.55267	1.7022e-21	3.88882e-19
20501	Slc16a1	solute carrier family 16 (monocarboxylic acid transporters), member 1	118.614	4.77587	0.619631	-0.478632	3.40703	4.52078e-10	5.31159e-08
100535	Oas1d	2'-5' oligoadenylate synthetase 1D	118.522	4.7751	0.615568	-0.485209	3.38267	5.95826e-10	6.90193e-08
236930	Ercc6l	excision repair cross-complementing rodent repair deficiency complementation group 6 like	118.2	4.77238	0.358699	-1.02527	1.96696	0.00103429	0.0373093
98558	Mael	maelstrom spermatogenic transposon silencer	117.757	4.76863	0.434376	-0.833845	2.37501	2.51775e-05	0.00144925
100502936	E330021D16Rik	RIKEN cDNA E330021D16 gene	116.661	4.75927	1.79649	0.585837	9.7514	3.00419e-46	1.76486e-43
19655	Rbmx	RNA binding motif protein, X chromosome	116.141	4.7548	0.451119	-0.796025	2.44017	1.33726e-05	0.000814688
14609	Gja1	gap junction protein, alpha 1	115.36	4.74806	0.915835	-0.0879192	4.92792	4.96385e-18	9.38511e-16
18807	Pld3	phospholipase D family, member 3	113.366	4.73062	0.516126	-0.661405	2.73956	6.51642e-07	4.96244e-05
11886	Asah1	N-acylsphingosine amidohydrolase 1	112.603	4.72387	0.448383	-0.802107	2.36742	2.70853e-05	0.00154697
58207	Slc43a3	solute carrier family 43, member 3	111.069	4.71015	0.367324	-1.00151	1.91865	0.00155425	0.0521753
67951	Tubb6	tubulin, beta 6 class V	110.582	4.70575	0.403787	-0.906868	2.10182	0.00031895	0.0134523
22685	Zfp239	zinc finger protein 239	109.633	4.69714	0.369706	-0.995046	1.91141	0.00165103	0.0548643
71865	Fbxo30	F-box protein 30	109.452	4.69549	0.444288	-0.811282	2.294	5.45314e-05	0.00283857
13206	Ddx4	DEAD (Asp-Glu-Ala-Asp) box polypeptide 4	108.835	4.68984	0.650623	-0.429825	3.34441	9.17858e-10	1.04123e-07
97402	C86187	expressed sequence C86187	106.298	4.66624	0.558432	-0.582623	2.81738	2.89012e-07	2.33037e-05
170772	Glcci1	glucocorticoid induced transcript 1	106.133	4.66469	0.365642	-1.0061	1.84245	0.00290714	0.0877422
22113	Phlda2	pleckstrin homology like domain, family A, member 2	106.055	4.66396	2.12368	0.753152	10.6949	5.06006e-52	3.0827e-49
50918	Myadm	myeloid-associated differentiation marker	105.138	4.65528	0.365532	-1.0064	1.82817	0.00326167	0.096669
16976	Lrpap1	low density lipoprotein receptor-related protein associated protein 1	100.338	4.60854	0.659468	-0.416322	3.17727	5.93453e-09	6.10107e-07
381944	Usp17lb	ubiquitin specific peptidase 17-like B	99.6979	4.60215	0.569106	-0.563689	2.72786	7.35696e-07	5.50066e-05
106957	Slc39a6	solute carrier family 39 (metal ion transporter), member 6	99.2824	4.59797	0.47434	-0.745831	2.26599	7.09695e-05	0.00358091
623166	Prr23a1	proline rich 23A, member 1	98.7736	4.59283	0.464807	-0.766134	2.21128	0.000118049	0.00559594
223669	Zfp7	zinc finger protein 7	98.4563	4.58961	0.407747	-0.897108	1.9348	0.00135753	0.0464242
13437	Dnpep	aspartyl aminopeptidase	97.2993	4.57779	0.405094	-0.903637	1.90396	0.00175647	0.0580164
11977	Atp7a	ATPase, Cu++ transporting, alpha polypeptide	96.272	4.56718	0.454616	-0.788302	2.11845	0.000274852	0.0118975
252829	Obox5	oocyte specific homeobox 5	95.2142	4.55613	1.05828	0.0566469	4.88748	8.25966e-18	1.5439e-15
11352	Abl2	v-abl Abelson murine leukemia viral oncogene 2 (arg, Abelson-related gene)	94.5771	4.54941	0.592103	-0.524075	2.71965	8.00886e-07	5.90752e-05
108155	Ogt	O-linked N-acetylglucosamine (GlcNAc) transferase (UDP-N-acetylglucosamine:polypeptide-N-acetylglucosaminyl transferase)	93.9742	4.54302	0.688779	-0.372834	3.14731	8.26132e-09	8.33683e-07
12759	Clu	clusterin	93.9502	4.54277	19.9094	2.99119	90.9552	0	0
15007	H2-Q10	histocompatibility 2, Q region locus 10	93.2954	4.53577	0.577811	-0.548508	2.62471	2.12042e-06	0.000149695
228829	Phf20	PHD finger protein 20	92.4144	4.52628	0.437565	-0.826529	1.97233	0.000987991	0.0361948
11846	Arg1	arginase, liver	92.091	4.52278	0.452621	-0.7927	2.03437	0.000578505	0.0220274
64918	Bhmt2	betaine-homocysteine methyltransferase 2	91.6644	4.51813	0.408613	-0.894986	1.82961	0.00322396	0.0958968
19707	Reps1	RalBP1 associated Eps domain containing protein	91.2497	4.5136	0.412766	-0.884874	1.84137	0.00293261	0.088349
14593	Ggps1	geranylgeranyl diphosphate synthase 1	90.9456	4.51026	1.3223	0.279375	5.88277	2.33253e-23	5.72653e-21
20962	Sycp3	synaptonemal complex protein 3	90.2558	4.50265	0.440943	-0.818839	1.94951	0.00119922	0.0418811
53328	Pgrmc1	progesterone receptor membrane component 1	89.8208	4.49782	0.489005	-0.715383	2.15346	0.000200402	0.00903125
18412	Sqstm1	sequestosome 1	87.0775	4.4668	0.500304	-0.69254	2.14772	0.000211098	0.00941019
27357	Gyg	glycogenin	86.3494	4.4584	0.558358	-0.582755	2.38038	2.39065e-05	0.00138953
109754	Cyb5r3	cytochrome b5 reductase 3	85.2612	4.44572	0.735928	-0.306623	3.10467	1.31979e-08	1.29222e-06
72022	Slc35f2	solute carrier family 35, member F2	85.0611	4.44337	0.526404	-0.641686	2.21643	0.000112566	0.00541402
16529	Kcnk5	potassium channel, subfamily K, member 5	83.888	4.42948	0.449997	-0.798515	1.87303	0.00226678	0.0711571
52372	D6Ertd527e	DNA segment, Chr 6, ERATO Doi 527, expressed	82.9209	4.41789	2.05399	0.719782	8.46737	1.73402e-38	7.50603e-36
100041077	Gm13102	predicted gene 13102	81.5412	4.40111	0.76739	-0.26476	3.1196	1.12045e-08	1.10361e-06
76892	Rnft1	ring finger protein, transmembrane 1	81.2299	4.39728	0.468059	-0.759161	1.89669	0.00186545	0.0610036
14388	Gab1	growth factor receptor bound protein 2-associated protein 1	81.0167	4.39466	0.460129	-0.776247	1.86048	0.00251157	0.077249
71704	Arhgef3	Rho guanine nucleotide exchange factor (GEF) 3	80.9014	4.39323	0.545458	-0.60613	2.20287	0.000127571	0.00602993
208691	Eif5a2	eukaryotic translation initiation factor 5A2	80.7054	4.39081	0.597961	-0.51423	2.41002	1.79432e-05	0.00106168
217122	Gm11545	predicted gene 11545	80.3243	4.38607	0.482622	-0.728521	1.93748	0.00132734	0.0454862
75678	Ippk	inositol 1,3,4,5,6-pentakisphosphate 2-kinase	80.1785	4.38426	0.464134	-0.767582	1.86043	0.00251251	0.077249
269951	Idh2	isocitrate dehydrogenase 2 (NADP+), mitochondrial	79.8982	4.38075	0.969376	-0.0311025	3.87427	1.99984e-12	2.91109e-10
218397	Rasa1	RAS p21 protein activator 1	79.2891	4.3731	0.51964	-0.654619	2.06356	0.000447845	0.0176234
12316	Aspm	abnormal spindle microtubule assembly	79.2419	4.3725	0.494301	-0.70461	1.96196	0.00107919	0.0384235
53871	Pkd2l2	polycystic kidney disease 2-like 2	75.5321	4.32456	1.85268	0.616631	7.06288	3.64774e-30	1.25003e-27
56546	Sec1	secretory blood group 1	74.6689	4.31306	0.796441	-0.227603	3.00689	3.82709e-08	3.51686e-06
210992	Lpcat1	lysophosphatidylcholine acyltransferase 1	74.1129	4.30559	0.559355	-0.580971	2.09848	0.00032861	0.013754
194227	Gm13023	predicted gene 13023	73.4484	4.29658	0.743903	-0.295844	2.76961	4.76631e-07	3.71569e-05
99375	Cul4a	cullin 4A	71.8321	4.27433	0.770882	-0.26022	2.81632	2.9225e-07	2.34498e-05
434065	Gm1965	predicted gene 1965	71.7434	4.2731	0.777977	-0.251058	2.83925	2.29531e-07	1.88777e-05
207213	Tdpoz1	TD and POZ domain containing 1	70.8799	4.26099	0.585853	-0.534687	2.11615	0.000280576	0.0120501
22715	Zfp57	zinc finger protein 57	70.0765	4.24959	0.60062	-0.509793	2.14849	0.000209631	0.00937018
102991	AU022751	expressed sequence AU022751	70.0571	4.24931	1.66336	0.508839	5.94864	9.8558e-24	2.49412e-21
19241	Tmsb4x	thymosin, beta 4, X chromosome	69.6966	4.24415	10.2162	2.32398	36.3755	3.26643e-217	1.07459e-213
320558	Sycp2	synaptonemal complex protein 2	69.3804	4.2396	0.817977	-0.200921	2.90115	1.19086e-07	1.00454e-05
381759	Wee2	WEE1 homolog 2 (S. pombe)	69.276	4.2381	0.727356	-0.318339	2.57642	3.45655e-06	0.000236904
381066	Zfp948	zinc finger protein 948	68.8935	4.23256	0.720148	-0.328299	2.53883	5.04007e-06	0.000337009
57377	Mogs	mannosyl-oligosaccharide glucosidase	67.1681	4.2072	0.529342	-0.636121	1.826	0.00331878	0.0978762
67800	Dgat2	diacylglycerol O-acyltransferase 2	66.0659	4.19065	0.874553	-0.134043	2.9742	5.44583e-08	4.86839e-06
12874	Cpd	carboxypeptidase D	65.9161	4.18838	0.537672	-0.620506	1.82496	0.00334668	0.0981274
269344	Ell3	elongation factor RNA polymerase II-like 3	65.7388	4.18569	0.634783	-0.454471	2.14958	0.000207575	0.00930356
140486	Igf2bp1	insulin-like growth factor 2 mRNA binding protein 1	65.3942	4.18043	0.716103	-0.333932	2.41399	1.72637e-05	0.00102516
192658	Rfpl4	ret finger protein-like 4	65.2194	4.17776	2.48087	0.908609	8.34375	9.53622e-38	4.02208e-35
434178	Zfp141	zinc finger protein 141	65.0323	4.17488	0.662371	-0.41193	2.22219	0.000106724	0.00516323
15110	Hand1	heart and neural crest derivatives expressed 1	63.7654	4.15521	1.61146	0.477139	5.31517	3.61698e-20	7.62765e-18
12155	Bmp15	bone morphogenetic protein 15	62.9325	4.14206	2.10597	0.744774	6.86757	5.0347e-29	1.69012e-26
238505	Mtr	5-methyltetrahydrofolate-homocysteine methyltransferase	62.7102	4.13852	0.589619	-0.528278	1.91686	0.00157759	0.0527434
103963	Rpn1	ribophorin I	62.5572	4.13608	0.584217	-0.537483	1.89528	0.00188743	0.0613564
17869	Myc	myelocytomatosis oncogene	61.8542	4.12478	0.665919	-0.406587	2.13924	0.000227926	0.0100245
27379	Tcl1b1	T cell leukemia/lymphoma 1B, 1	61.4613	4.11841	1.20757	0.188613	3.85786	2.42812e-12	3.50352e-10
12049	Bcl2l10	Bcl2-like 10	60.8991	4.10922	3.04884	1.11476	9.66261	1.04285e-45	5.71797e-43
75901	Dcp1a	decapping mRNA 1A	60.8467	4.10836	0.619807	-0.478346	1.96287	0.00107083	0.0382083
56392	Shoc2	Shoc2, leucine rich repeat scaffold protein	59.9094	4.09283	0.703466	-0.351735	2.19787	0.000133575	0.00629563
218214	Kdm1b	lysine (K)-specific demethylase 1B	59.9036	4.09274	0.69198	-0.368198	2.1618	0.000185773	0.00846476
56727	Miox	myo-inositol oxygenase	59.5242	4.08638	0.682783	-0.381578	2.12127	0.000267969	0.0116918
58865	Tdh	L-threonine dehydrogenase	59.1006	4.07924	0.60121	-0.508811	1.85623	0.00259997	0.079345
14421	B4galnt1	beta-1,4-N-acetyl-galactosaminyl transferase 1	59.0454	4.07831	0.630888	-0.460627	1.94627	0.00123257	0.0427979
231207	Cpeb2	cytoplasmic polyadenylation element binding protein 2	58.9387	4.0765	0.656128	-0.4214	2.02093	0.000650254	0.0245886
227960	Gca	grancalcin	58.7839	4.07387	0.947596	-0.0538274	2.91197	1.06105e-07	9.04309e-06
23943	Esyt1	extended synaptotagmin-like protein 1	56.7818	4.03922	1.03854	0.0378203	3.096	1.45132e-08	1.41259e-06
18805	Pld1	phospholipase D1	56.1912	4.02876	0.699442	-0.357473	2.06603	0.000438197	0.0172852
545662	B020004J07Rik	RIKEN cDNA B020004J07 gene	55.3089	4.01293	1.12561	0.118329	3.27887	1.9164e-09	2.07388e-07
70508	Bbx	bobby sox HMG box containing	54.6413	4.00079	1.06666	0.0645364	3.07406	1.84451e-08	1.77429e-06
97895	Nlrp4f	NLR family, pyrin domain containing 4F	53.8176	3.9856	1.31152	0.271188	3.72936	1.10029e-11	1.49576e-09
54419	Cldn6	claudin 6	52.9406	3.96917	0.733733	-0.30961	2.05629	0.000477434	0.0186505
73284	Ddit4l	DNA-damage-inducible transcript 4-like	52.6671	3.96399	0.897651	-0.107974	2.50416	7.11851e-06	0.000453646
72416	Lrpprc	leucine-rich PPR-motif containing	51.2801	3.9373	1.09181	0.0878348	2.9745	5.42823e-08	4.86839e-06
269424	Jade1	jade family PHD finger 1	51.1362	3.93449	1.07714	0.0743071	2.92721	9.01647e-08	7.84719e-06
194597	Tmprss11a	transmembrane protease, serine 11a	50.8246	3.92838	0.693375	-0.366184	1.87409	0.00224715	0.0706755
22146	Tuba1c	tubulin, alpha 1C	50.1759	3.91554	1.24692	0.220679	3.33193	1.05648e-09	1.18218e-07
14972	H2-K1	histocompatibility 2, K1, K region	49.7214	3.90644	1.87203	0.627024	4.96189	3.23412e-18	6.2586e-16
99681	Tchh	trichohyalin	49.6728	3.90546	0.740221	-0.300807	1.96027	0.00109475	0.0386428
71862	Gpr160	G protein-coupled receptor 160	49.3865	3.89968	0.714834	-0.335705	1.8833	0.00208338	0.06603
75600	Calml4	calmodulin-like 4	49.001	3.89184	0.93942	-0.0624921	2.45774	1.12566e-05	0.000693481
52552	Parp8	poly (ADP-ribose) polymerase family, member 8	48.9519	3.89084	1.10162	0.0967802	2.87951	1.49896e-07	1.2516e-05
208624	Alg3	asparagine-linked glycosylation 3 (alpha-1,3-mannosyltransferase)	48.2859	3.87714	0.895465	-0.110413	2.31216	4.59216e-05	0.00246047
14230	Fkbp10	FK506 binding protein 10	48.1123	3.87354	1.13282	0.124708	2.91562	1.02059e-07	8.74362e-06
14381	G6pdx	glucose-6-phosphate dehydrogenase X-linked	47.0738	3.85172	0.890704	-0.115743	2.24809	8.39013e-05	0.00419481
209558	Enpp3	ectonucleotide pyrophosphatase/phosphodiesterase 3	46.7598	3.84502	1.3664	0.31218	3.42807	3.55958e-10	4.27383e-08
15507	Hspb1	heat shock protein 1	46.4921	3.83928	1.37999	0.322076	3.44436	2.95717e-10	3.60314e-08
381654	C87414	expressed sequence C87414	45.9819	3.82825	1.54629	0.435857	3.82135	3.73608e-12	5.25254e-10
22235	Ugdh	UDP-glucose dehydrogenase	45.072	3.80826	0.951517	-0.0496972	2.30957	4.70624e-05	0.00250527
12925	Crip1	cysteine-rich protein 1 (intestinal)	44.677	3.79946	22.3623	3.10738	53.85	0	0
67201	Glod4	glyoxalase domain containing 4	44.434	3.794	1.9787	0.682438	4.74146	5.15212e-17	9.41635e-15
20230	Satb1	special AT-rich sequence binding protein 1	44.3255	3.79156	1.26485	0.23495	3.02421	3.1725e-08	2.94828e-06
15511	Hspa1b	heat shock protein 1B	43.8158	3.78	0.94077	-0.0610569	2.22599	0.000103035	0.00501851
18763	Pkd1	polycystin 1, transient receptor poteintial channel interacting	43.2466	3.76692	1.14543	0.135784	2.67841	1.2251e-06	8.83848e-05
83558	Tex11	testis expressed gene 11	42.8505	3.75772	1.24627	0.220151	2.89002	1.34062e-07	1.12509e-05
22712	Zfp54	zinc finger protein 54	42.4916	3.74931	0.915751	-0.0880111	2.10746	0.000303285	0.0128908
27381	Tcl1b2	T cell leukemia/lymphoma 1B, 2	42.3701	3.74644	1.48496	0.395391	3.40856	4.44274e-10	5.25745e-08
171168	Acer1	alkaline ceramidase 1	41.8682	3.73453	0.912528	-0.0915365	2.07209	0.000415358	0.0165429
107515	Lgr4	leucine-rich repeat-containing G protein-coupled receptor 4	41.7848	3.73253	0.839654	-0.174766	1.90317	0.00176804	0.0582816
72750	Fam117b	family with sequence similarity 117, member B	41.5198	3.72617	0.808404	-0.212693	1.82179	0.00343284	0.0999413
225923	Oosp3	oocyte secreted protein 3	41.1068	3.71617	0.866022	-0.143845	1.93399	0.00136685	0.046646
20692	Sparc	secreted acidic cysteine rich glycoprotein	40.3996	3.69882	10.2293	2.32526	22.4862	9.74488e-127	2.28991e-123
408062	Zfp873	zinc finger protein 873	39.9104	3.68664	0.95892	-0.0419476	2.08465	0.000371615	0.0152817
21667	Tdgf1	teratocarcinoma-derived growth factor 1	39.6684	3.68056	1.97298	0.679547	4.26548	1.82577e-14	2.97348e-12
237082	Nxt2	nuclear transport factor 2-like export factor 2	38.8393	3.65943	0.91773	-0.0858526	1.9462	0.00123328	0.0427979
11647	Alpl	alkaline phosphatase, liver/bone/kidney	38.4431	3.64918	1.23784	0.213368	2.60057	2.70875e-06	0.000188001
170706	Tmem37	transmembrane protein 37	37.6916	3.62944	1.61415	0.478812	3.33045	1.07417e-09	1.18584e-07
16011	Igfbp5	insulin-like growth factor binding protein 5	36.2348	3.59002	30.7176	3.42484	61.1286	0	0
142682	Zcchc14	zinc finger, CCHC domain containing 14	36.0437	3.58473	1.19285	0.176345	2.36228	2.84581e-05	0.00160862
72556	Zfp566	zinc finger protein 566	35.9127	3.58109	0.925119	-0.0778328	1.82596	0.00332002	0.0978762
268759	9930012K11Rik	RIKEN cDNA 9930012K11 gene	35.5372	3.57058	1.14359	0.134171	2.23544	9.4384e-05	0.0046904
20321	Frrs1	ferric-chelate reductase 1	34.9441	3.55375	1.24168	0.216462	2.38985	2.18166e-05	0.00128164
12795	Plk3	polo like kinase 3	34.3437	3.53642	0.98441	-0.0157132	1.86466	0.00242736	0.0751933
232889	Pla2g4c	phospholipase A2, group IVC (cytosolic, calcium-independent)	34.2456	3.53356	3.42846	1.23211	6.47704	9.2521e-27	2.57945e-24
22286	Utf1	undifferentiated embryonic cell transcription factor 1	34.0908	3.52903	1.0569	0.0553404	1.98836	0.0008614	0.0318408
71468	Obox1	oocyte specific homeobox 1	34.0045	3.52649	3.5623	1.27041	6.68613	5.70898e-28	1.73902e-25
668758	Fbxw28	F-box and WD-40 domain protein 28	33.712	3.51786	1.19669	0.179555	2.22823	0.000100922	0.00497024
53624	Cldn7	claudin 7	33.6571	3.51622	1.20078	0.182975	2.23249	9.70062e-05	0.00480619
408068	Zfp738	zinc finger protein 738	33.3726	3.50774	1.09153	0.0875842	2.01351	0.000693473	0.0261627
56312	Nupr1	nuclear protein transcription regulator 1	33.2714	3.5047	1.05889	0.0572248	1.94783	0.00121645	0.0423927
17454	Mov10	Mov10 RISC complex RNA helicase	33.1256	3.50031	1.03025	0.0298034	1.88746	0.00201337	0.0644317
333307	Trim75	tripartite motif-containing 75	32.6473	3.48576	1.40553	0.340415	2.54054	4.95454e-06	0.000333138
66102	Cxcl16	chemokine (C-X-C motif) ligand 16	32.5847	3.48384	1.08619	0.0826785	1.95984	0.00109878	0.0387018
15979	Ifngr1	interferon gamma receptor 1	32.4132	3.47857	1.03274	0.0322184	1.85431	0.00264073	0.0804397
14531	Gcm1	glial cells missing homolog 1	32.3119	3.47544	1.19852	0.181091	2.14574	0.000214913	0.00955436
19289	Igdcc3	immunoglobulin superfamily, DCC subclass, member 3	31.8891	3.46226	1.45393	0.374269	2.57139	3.63597e-06	0.000248166
12499	Entpd5	ectonucleoside triphosphate diphosphohydrolase 5	31.5386	3.45121	1.04174	0.040893	1.82361	0.00338318	0.0990213
218035	Vps41	VPS41 HOPS complex subunit	31.0068	3.43421	1.10405	0.0989814	1.90238	0.00177967	0.0585475
27378	Tcl1b3	T cell leukemia/lymphoma 1B, 3	30.6883	3.42388	1.19823	0.180847	2.04493	0.000527461	0.0201772
17069	Ly6e	lymphocyte antigen 6 complex, locus E	30.1806	3.4072	6.92286	1.93483	11.6327	8.26687e-58	5.6659e-55
97187	C87977	expressed sequence C87977	29.3328	3.37871	1.21183	0.192132	1.9829	0.000902661	0.0332167
233315	Mtmr10	myotubularin related protein 10	29.3143	3.37808	1.12113	0.114334	1.8334	0.00312722	0.0937873
15205	Hes1	hes family bHLH transcription factor 1	29.31	3.37793	1.79511	0.585066	2.93518	8.27978e-08	7.24437e-06
16432	Itm2b	integral membrane protein 2B	28.6732	3.35596	3.68367	1.30391	5.90085	1.84163e-23	4.58984e-21
329207	Rbm44	RNA binding motif protein 44	28.6213	3.35415	1.32271	0.279684	2.11526	0.000282822	0.012115
13010	Cst3	cystatin C	28.6204	3.35412	2.15962	0.769931	3.45353	2.66368e-10	3.26976e-08
14683	Gnas	GNAS (guanine nucleotide binding protein, alpha stimulating) complex locus	28.444	3.34794	1.18937	0.173426	1.89101	0.00195521	0.0630612
14862	Gstm1	glutathione S-transferase, mu 1	28.1969	3.33921	10.2491	2.32719	16.1628	3.04326e-86	3.12867e-83
12258	Serping1	serine (or cysteine) peptidase inhibitor, clade G, member 1	27.8422	3.32655	1.26287	0.233388	1.96809	0.00102436	0.0370324
20620	Plk2	polo like kinase 2	27.6722	3.32043	1.39643	0.333921	2.16379	0.00018244	0.00833599
20431	Pmel	premelanosome protein	27.3768	3.3097	1.43096	0.358347	2.19511	0.000137011	0.00640253
100340	Smpdl3b	sphingomyelin phosphodiesterase, acid-like 3B	27.1342	3.3008	1.27767	0.24504	1.94367	0.00125987	0.0436288
19716	Bex1	brain expressed X-linked 1	27.0917	3.29923	5.38152	1.68297	8.17464	9.77122e-37	3.92017e-34
102442	Dennd4a	DENN/MADD domain containing 4A	27.0774	3.2987	1.38657	0.326835	2.10519	0.000309489	0.0131206
223227	Sox21	SRY (sex determining region Y)-box 21	26.9448	3.29379	1.30724	0.267916	1.97562	0.000960655	0.0352719
75514	1700013H16Rik	RIKEN cDNA 1700013H16 gene	26.8459	3.29011	3.27296	1.18569	4.92936	4.8746e-18	9.32351e-16
97387	Strn4	striatin, calmodulin binding protein 4	26.4252	3.27432	1.47804	0.390718	2.19329	0.000139319	0.00649195
234329	Trim60	tripartite motif-containing 60	26.3853	3.27281	2.43604	0.890375	3.60976	4.42517e-11	5.82317e-09
66889	Rnf128	ring finger protein 128	25.7702	3.24922	1.89803	0.640817	2.75083	5.79591e-07	4.455e-05
76179	Usp31	ubiquitin specific peptidase 31	25.7136	3.24702	1.29084	0.255294	1.86697	0.00238202	0.0742079
268903	Nrip1	nuclear receptor interacting protein 1	25.6445	3.24433	2.08834	0.736369	3.01276	3.59156e-08	3.31897e-06
72421	Ttc30b	tetratricopeptide repeat domain 30B	25.3421	3.23247	1.3528	0.302175	1.92995	0.00141394	0.0480535
207425	Wdr11	WD repeat domain 11	25.1196	3.22365	1.60888	0.47554	2.2763	6.44238e-05	0.00331158
100217450	Snora47	small nucleolar RNA, H/ACA box 47	24.992	3.21855	1.8579	0.619446	2.61603	2.31592e-06	0.000162105
269774	Aak1	AP2 associated kinase 1	23.9033	3.17402	1.40382	0.339198	1.89531	0.00188695	0.0613564
242521	Klhl9	kelch-like 9	23.4202	3.1536	1.63991	0.494644	2.17173	0.000169706	0.00782898
11931	Atp1b1	ATPase, Na+/K+ transporting, beta 1 polypeptide	23.3603	3.15104	1.42022	0.350812	1.87624	0.00220793	0.0697087
103425	Ncln	nicalin	23.2353	3.14567	1.55889	0.443974	2.04901	0.000508968	0.0196066
14366	Fzd4	frizzled class receptor 4	23.2202	3.14502	1.69427	0.527254	2.22558	0.000103427	0.00501851
12550	Cdh1	cadherin 1	22.9706	3.13421	1.47528	0.38885	1.91819	0.0015602	0.0522682
228961	Npepl1	aminopeptidase-like 1	22.806	3.12702	1.48108	0.392774	1.91266	0.00163383	0.054513
13139	Dgka	diacylglycerol kinase, alpha	22.2097	3.10053	1.47147	0.386262	1.85312	0.00266634	0.0810697
14863	Gstm2	glutathione S-transferase, mu 2	22.1303	3.09695	5.84223	1.76511	7.33255	9.55663e-32	3.34462e-29
12583	Cdo1	cysteine dioxygenase 1, cytosolic	22.1258	3.09674	1.65142	0.501633	2.07228	0.000414656	0.0165429
21885	Tle1	transducin-like enhancer of split 1	21.5886	3.07217	1.86716	0.624419	2.28897	5.71815e-05	0.00296713
246792	Obox2	oocyte specific homeobox 2	21.4244	3.06453	1.88611	0.634514	2.29549	5.37715e-05	0.0028079
12266	C3	complement component 3	21.323	3.05979	16.0755	2.7773	19.4767	2.21714e-107	3.03914e-104
23797	Akt3	thymoma viral proto-oncogene 3	21.272	3.05739	1.79097	0.582758	2.16496	0.000180512	0.00827085
68895	Rasl11a	RAS-like, family 11, member A	20.7504	3.03257	1.5975	0.468439	1.88602	0.0020373	0.0649449
11816	Apoe	apolipoprotein E	20.6715	3.02876	2.98352	1.0931	3.50962	1.40264e-10	1.77477e-08
232217	4933427D06Rik	RIKEN cDNA 4933427D06 gene	20.4823	3.01956	3.58732	1.27741	4.18311	4.95908e-14	7.9196e-12
12773	Ccr4	chemokine (C-C motif) receptor 4	20.1952	3.00544	2.39485	0.873319	2.75528	5.53405e-07	4.29385e-05
13723	Emb	embigin	19.7719	2.98426	12.4231	2.51956	14.007	1.25286e-72	1.1449e-69
243880	Nlrp4a	NLR family, pyrin domain containing 4A	19.4152	2.96605	2.05609	0.720807	2.27831	6.32231e-05	0.00326005
75735	Pank1	pantothenate kinase 1	19.2579	2.95792	1.81646	0.596888	1.9972	0.000798359	0.0297782
94275	Maged1	melanoma antigen, family D, 1	19.2098	2.95542	2.58458	0.949562	2.83497	2.40143e-07	1.96523e-05
231699	Oas1e	2'-5' oligoadenylate synthetase 1E	19.0488	2.947	2.01805	0.702131	2.19583	0.000136108	0.00637844
15903	Id3	inhibitor of DNA binding 3	18.7949	2.93359	4.71961	1.55173	5.06995	8.24048e-19	1.67343e-16
110006	Gusb	glucuronidase, beta	18.7199	2.92959	2.99307	1.0963	3.20297	4.46462e-09	4.67761e-07
74194	Rnd3	Rho family GTPase 3	18.6805	2.92748	6.41091	1.858	6.84668	6.6628e-29	2.17189e-26
242737	Oog4	oogenesin 4	18.5779	2.92197	2.36999	0.862886	2.5178	6.21638e-06	0.000402572
12721	Coro1a	coronin, actin binding protein 1A	18.5254	2.91914	2.91486	1.06982	3.08827	1.57924e-08	1.52805e-06
16852	Lgals1	lectin, galactose binding, soluble 1	18.4093	2.91286	20.7118	3.0307	21.8124	2.15611e-122	4.43323e-119
67731	Fbxo32	F-box protein 32	18.1265	2.89738	3.04727	1.11425	3.162	7.02556e-09	7.17786e-07
57875	Angptl4	angiopoietin-like 4	18.1185	2.89693	7.40547	2.00222	7.68099	8.39963e-34	3.07034e-31
105501	Abhd4	abhydrolase domain containing 4	18.1095	2.89644	2.07651	0.730689	2.15274	0.000201705	0.00906514
15227	Foxf1	forkhead box F1	18.003	2.89054	2.18167	0.780089	2.24902	8.31757e-05	0.00417121
235779	Nlrp4g	NLR family, pyrin domain containing 4G	17.4505	2.85937	4.31382	1.46182	4.31611	9.85286e-15	1.6207e-12
15894	Icam1	intercellular adhesion molecule 1	17.3359	2.85278	2.63939	0.970547	2.62414	2.13275e-06	0.000149921
83454	Nxf2	nuclear RNA export factor 2	17.2614	2.84847	5.70022	1.74051	5.64393	5.22397e-22	1.24535e-19
52250	Reep1	receptor accessory protein 1	17.218	2.84595	4.68637	1.54466	4.62888	2.09401e-16	3.66429e-14
20742	Sptbn1	spectrin beta, non-erythrocytic 1	17.0216	2.83448	3.49586	1.25158	3.41517	4.12163e-10	4.91281e-08
105171	Arrdc3	arrestin domain containing 3	16.9969	2.83303	2.14141	0.761462	2.08906	0.000357352	0.014769
27380	Tcl1b4	T cell leukemia/lymphoma 1B, 4	16.8649	2.82523	2.1484	0.764725	2.08025	0.000386409	0.0156553
52715	Ccdc43	coiled-coil domain containing 43	16.8541	2.82459	2.11142	0.747362	2.04319	0.000535559	0.0204395
16842	Lef1	lymphoid enhancer binding factor 1	16.7419	2.81792	2.20226	0.789483	2.11747	0.000277285	0.0119713
22339	Vegfa	vascular endothelial growth factor A	16.4633	2.80114	2.57542	0.946014	2.43665	1.38414e-05	0.000833984
107702	Rnh1	ribonuclease/angiogenin inhibitor 1	16.2339	2.7871	2.04733	0.716538	1.91105	0.00165592	0.0549159
13710	Elf3	E74-like factor 3	15.8183	2.76117	3.42952	1.23242	3.12232	1.08749e-08	1.0776e-06
66141	Ifitm3	interferon induced transmembrane protein 3	15.7011	2.75373	7.27095	1.98389	6.57242	2.6012e-27	7.50652e-25
54616	Extl3	exostosin-like glycosyltransferase 3	15.6014	2.74736	2.0591	0.72227	1.84989	0.00273713	0.0830683
22264	Prap1	proline-rich acidic protein 1	15.5763	2.74575	2.0479	0.716816	1.83698	0.00303837	0.0913678
623131	Prr19	proline rich 19	15.5129	2.74167	2.22237	0.798574	1.98567	0.00088152	0.0325115
67035	Dnajb4	DnaJ heat shock protein family (Hsp40) member B4	15.2336	2.7235	2.24279	0.80772	1.96912	0.00101538	0.0368697
26900	Ddx3y	DEAD (Asp-Glu-Ala-Asp) box polypeptide 3, Y-linked	15.2018	2.72141	2.8213	1.0372	2.47205	9.77814e-06	0.000613896
13179	Dcn	decorin	15.1315	2.71678	27.5431	3.31575	24.026	1.09539e-136	3.003e-133
12411	Cbs	cystathionine beta-synthase	14.9551	2.70505	7.90176	2.06709	6.81523	1.01544e-28	3.21211e-26
12520	Cd81	CD81 antigen	14.876	2.69975	10.1724	2.31968	8.72888	4.66296e-40	2.13058e-37
208084	Pif1	PIF1 5'-to-3' DNA helicase	14.7936	2.6942	2.35332	0.855828	2.00858	0.000723737	0.027242
218442	Serinc5	serine incorporator 5	14.5377	2.67674	2.90965	1.06803	2.44191	1.31468e-05	0.000803913
16668	Krt18	keratin 18	14.1058	2.64659	5.78173	1.7547	4.71293	7.35614e-17	1.32968e-14
104099	Itga9	integrin alpha 9	13.8965	2.63163	2.68823	0.988883	2.15984	0.000189116	0.0085933
75352	4930550L24Rik	RIKEN cDNA 4930550L24 gene	13.8882	2.63104	4.10443	1.41207	3.29576	1.58606e-09	1.73927e-07
18776	Prl3b1	prolactin family 3, subfamily b, member 1	13.8371	2.62735	4.46858	1.49707	3.57541	6.58107e-11	8.59143e-09
63830	Kcnq1ot1	KCNQ1 overlapping transcript 1	13.6991	2.61733	2.66077	0.978617	2.1084	0.000300744	0.0128159
22785	Slc30a4	solute carrier family 30 (zinc transporter), member 4	13.6237	2.61181	2.52427	0.925952	1.98958	0.000852382	0.0316497
18791	Plat	plasminogen activator, tissue	13.5921	2.60949	4.23527	1.44345	3.33067	1.07159e-09	1.18584e-07
16450	Jag2	jagged 2	13.2665	2.58524	3.03866	1.11142	2.33419	3.72393e-05	0.00203505
109637	Upk1a	uroplakin 1A	13.2122	2.58114	2.62246	0.964115	2.00649	0.000736871	0.02761
16592	Fabp5	fatty acid binding protein 5, epidermal	13.1619	2.57733	2.72415	1.00216	2.07661	0.000399073	0.0160497
16009	Igfbp3	insulin-like growth factor binding protein 3	12.9583	2.56174	3.35002	1.20897	2.51542	6.365e-06	0.00041058
14964	H2-D1	histocompatibility 2, D region locus 1	12.9182	2.55864	8.7849	2.17303	6.57648	2.46433e-27	7.23853e-25
381686	Kpna7	karyopherin alpha 7 (importin alpha 8)	12.6614	2.53856	2.97099	1.0889	2.18123	0.000155606	0.0072304
106064	AW549877	expressed sequence AW549877	12.5773	2.5319	2.82296	1.03779	2.0592	0.00046538	0.0182263
74150	Slc35f5	solute carrier family 35, member F5	12.4407	2.52097	2.62627	0.965563	1.89552	0.00188372	0.0613564
78284	Creb3l4	cAMP responsive element binding protein 3-like 4	12.1974	2.50122	3.27675	1.18685	2.3201	4.25855e-05	0.00230424
12306	Anxa2	annexin A2	12.1026	2.49342	11.5102	2.44324	8.0883	3.1979e-36	1.25244e-33
20195	S100a11	S100 calcium binding protein A11	12.031	2.48749	13.0343	2.56759	9.10664	2.45714e-42	1.18875e-39
14594	Ggta1	glycoprotein galactosyltransferase alpha 1, 3	11.9209	2.47829	3.01173	1.10252	2.08548	0.000368897	0.015208
17112	Tm4sf1	transmembrane 4 superfamily member 1	11.7667	2.46527	31.4293	3.44774	21.4896	2.58888e-120	4.73161e-117
19735	Rgs2	regulator of G-protein signaling 2	11.7455	2.46347	5.6119	1.72489	3.8304	3.35802e-12	4.76174e-10
22228	Ucp2	uncoupling protein 2 (mitochondrial, proton carrier)	11.3572	2.42986	3.60658	1.28276	2.38248	2.34266e-05	0.00136647
381482	Gm1653	predicted gene 1653	11.3124	2.4259	2.98373	1.09318	1.96346	0.00106548	0.0381002
192663	Abcg4	ATP binding cassette subfamily G member 4	11.1898	2.41501	3.33491	1.20444	2.17141	0.000170202	0.00782898
22784	Slc30a3	solute carrier family 30 (zinc transporter), member 3	10.9238	2.39095	3.6866	1.3047	2.34482	3.36428e-05	0.00185081
243308	A430033K04Rik	RIKEN cDNA A430033K04 gene	10.8809	2.38701	3.57759	1.27469	2.26677	7.04527e-05	0.00356577
12825	Col3a1	collagen, type III, alpha 1	10.8095	2.38043	31.5176	3.45055	19.8421	1.00642e-109	1.65546e-106
11668	Aldh1a1	aldehyde dehydrogenase family 1, subfamily A1	10.6823	2.36859	31.5186	3.45058	19.6151	2.87159e-108	4.29406e-105
22352	Vim	vimentin	10.6388	2.3645	15.5803	2.74601	9.65761	1.11852e-45	5.93501e-43
22350	Ezr	ezrin	10.5648	2.35752	5.24823	1.65789	3.23112	3.26565e-09	3.44338e-07
56316	Ggcx	gamma-glutamyl carboxylase	10.5259	2.35384	3.87492	1.35453	2.37707	2.46833e-05	0.00142963
12307	Calb1	calbindin 1	10.4748	2.34897	9.13885	2.21253	5.5797	1.20024e-21	2.78066e-19
16952	Anxa1	annexin A1	10.4317	2.34485	22.5866	3.11736	13.7349	6.40835e-71	5.54795e-68
20200	S100a6	S100 calcium binding protein A6 (calcyclin)	10.348	2.33679	22.7345	3.12388	13.7166	8.34932e-71	6.8669e-68
101786	A730082K24Rik	RIKEN cDNA A730082K24 gene	10.3398	2.336	3.96296	1.37699	2.38917	2.19622e-05	0.00128561
56047	Msln	mesothelin	10.0068	2.30326	20.8716	3.03839	12.1872	2.99133e-61	2.13932e-58
14403	Gabrd	gamma-aminobutyric acid (GABA) A receptor, subunit delta	9.92488	2.29504	3.22163	1.16989	1.86613	0.00239831	0.0745742
224893	Zfp959	zinc finger protein 959	9.89586	2.29212	4.8972	1.58866	2.82861	2.56779e-07	2.08067e-05
20194	S100a10	S100 calcium binding protein A10 (calpactin)	9.79395	2.28176	15.9848	2.77164	9.13989	1.54657e-42	7.70893e-40
432769	Zfp708	zinc finger protein 708	9.75125	2.2774	4.13448	1.41936	2.35398	3.08169e-05	0.00170676
338354	Zfp780b	zinc finger protein 780B	9.7391	2.27615	3.68328	1.3038	2.09453	0.000340366	0.0141381
11820	App	amyloid beta (A4) precursor protein	9.71656	2.27383	9.91327	2.29387	5.62453	6.7168e-22	1.57835e-19
11676	Aldoc	aldolase C, fructose-bisphosphate	9.60782	2.26258	14.6899	2.68716	8.24352	3.79009e-37	1.55858e-34
11747	Anxa5	annexin A5	9.31493	2.23162	4.16632	1.42703	2.26833	6.94315e-05	0.00352493
16186	Il2rg	interleukin 2 receptor, gamma chain	9.28991	2.22893	6.4059	1.85722	3.4785	2.00305e-10	2.49607e-08
27359	Sytl4	synaptotagmin-like 4	9.27682	2.22752	3.44744	1.23763	1.86943	0.00233458	0.0730066
76390	Zfp735	zinc finger protein 735	9.225	2.22192	4.1284	1.41789	2.22646	0.000102586	0.00501851
16669	Krt19	keratin 19	9.21095	2.22039	11.9528	2.48097	6.43658	1.58341e-26	4.34091e-24
14469	Gbp2	guanylate binding protein 2	9.13956	2.21261	32	3.46574	17.1014	3.30662e-92	3.88504e-89
23962	Oasl2	2'-5' oligoadenylate synthetase-like 2	9.08289	2.20639	4.0893	1.40837	2.17213	0.000169083	0.00782898
112419	Ifit1bl2	interferon induced protein with tetratricopeptide repeats 1B like 2	9.0724	2.20524	3.99577	1.38524	2.12006	0.000270909	0.0117888
226255	Atrnl1	attractin like 1	9.00592	2.19788	4.28557	1.45525	2.25752	7.68301e-05	0.00386476
66111	Tmed3	transmembrane p24 trafficking protein 3	8.95234	2.19192	5.14246	1.63753	2.69313	1.05305e-06	7.701e-05
12263	C2	complement component 2 (within H-2S)	8.93949	2.19048	4.00581	1.38775	2.09491	0.000339223	0.0141263
22268	Upk1b	uroplakin 1B	8.89463	2.18545	31.7573	3.45812	16.5265	1.49447e-88	1.63883e-85
234267	Gpm6a	glycoprotein m6a	8.80751	2.1756	6.3424	1.84726	3.26894	2.14172e-09	2.30256e-07
12336	Capns1	calpain, small subunit 1	8.50871	2.14109	9.3112	2.23122	4.63959	1.83322e-16	3.24244e-14
327963	Zfp616	zinc finger protein 616	8.44452	2.13352	8.22591	2.10729	4.06851	1.97363e-13	3.00595e-11
18542	Pcolce	procollagen C-endopeptidase enhancer protein	8.40262	2.12854	22.689	3.12188	11.1674	6.226e-55	3.9389e-52
22433	Xbp1	X-box binding protein 1	8.36907	2.12454	4.22281	1.4405	2.0703	0.000421979	0.016766
65963	Tmem176b	transmembrane protein 176B	8.0022	2.07972	9.29492	2.22947	4.36105	5.68961e-15	9.54983e-13
100039795	Ildr2	immunoglobulin-like domain containing receptor 2	7.87907	2.06421	31.5637	3.45201	14.5857	2.85703e-76	2.76443e-73
12876	Cpe	carboxypeptidase E	7.82647	2.05751	21.1212	3.05028	9.69623	6.5108e-46	3.69297e-43
14066	F3	coagulation factor III	7.80598	2.05489	5.88144	1.7718	2.6931	1.05339e-06	7.701e-05
21372	Tbl1x	transducin (beta)-like 1 X-linked	7.57218	2.02448	5.19902	1.64847	2.31061	4.66022e-05	0.00248883
56615	Mgst1	microsomal glutathione S-transferase 1	7.46234	2.00987	12.3141	2.51075	5.39481	1.30187e-20	2.81768e-18
105245	Txndc5	thioredoxin domain containing 5	7.43209	2.00581	5.28299	1.66449	2.30526	4.90231e-05	0.00260123
67455	Klhl13	kelch-like 13	7.42179	2.00442	5.39175	1.68487	2.34952	3.21636e-05	0.00177537
109672	Cyb5a	cytochrome b5 type A (microsomal)	7.37532	1.99814	4.83861	1.57663	2.09551	0.000337413	0.0140866
319901	Dsel	dermatan sulfate epimerase-like	7.27042	1.98381	4.26736	1.451	1.82229	0.0034191	0.0998147
12833	Col6a1	collagen, type VI, alpha 1	7.06927	1.95576	32	3.46574	13.2933	3.755e-68	2.94124e-65
228543	Rhov	ras homolog family member V	7.04076	1.95172	4.94744	1.59887	2.04709	0.000517593	0.0198922
13601	Ecm1	extracellular matrix protein 1	7.03862	1.95141	4.56313	1.51801	1.88751	0.00201241	0.0644317
18033	Nfkb1	nuclear factor of kappa light polypeptide gene enhancer in B cells 1, p105	6.89013	1.93009	6.74208	1.90837	2.73096	7.12387e-07	5.37526e-05
74653	Pomk	protein-O-mannose kinase	6.88271	1.92901	6.4431	1.86301	2.60709	2.53565e-06	0.000176732
16012	Igfbp6	insulin-like growth factor binding protein 6	6.87814	1.92835	13.3709	2.59308	5.40678	1.11616e-20	2.44796e-18
20193	S100a1	S100 calcium binding protein A1	6.66101	1.89627	12.8794	2.55563	5.04623	1.11305e-18	2.20585e-16
243743	Plxna4	plexin A4	6.44105	1.86269	6.21604	1.82713	2.35631	3.01361e-05	0.00168609
332221	Zscan10	zinc finger and SCAN domain containing 10	6.30609	1.84152	6.82132	1.92005	2.5324	5.37446e-06	0.000355038
76509	Plet1	placenta expressed transcript 1	6.28972	1.83892	10.5778	2.35876	3.91695	1.20568e-12	1.77074e-10
20708	Serpinb6b	serine (or cysteine) peptidase inhibitor, clade B, member 6b	6.27822	1.83709	30.2651	3.41	11.1869	4.71416e-55	3.10173e-52
330463	Zfp78	zinc finger protein 78	6.13176	1.81348	5.44267	1.69427	1.96554	0.00104679	0.0375952
27055	Fkbp9	FK506 binding protein 9	6.11481	1.81071	6.71572	1.90445	2.41868	1.6493e-05	0.000982948
319520	Dusp4	dual specificity phosphatase 4	6.08926	1.80653	5.80738	1.75913	2.08293	0.00037734	0.0153635
246179	Fktn	fukutin	6.00971	1.79338	5.33697	1.67466	1.88956	0.00197867	0.0635685
16691	Krt8	keratin 8	5.9792	1.78829	10.2857	2.33076	3.62345	3.77628e-11	5.00935e-09
80876	Ifitm2	interferon induced transmembrane protein 2	5.79933	1.75774	6.89178	1.93033	2.35582	3.02793e-05	0.00168835
21858	Timp2	tissue inhibitor of metalloproteinase 2	5.78879	1.75592	21.5931	3.07237	7.36794	5.91691e-32	2.11581e-29
18105	Nqo2	N-ribosyldihydronicotinamide quinone reductase 2	5.78039	1.75447	6.17339	1.82025	2.10346	0.000314336	0.0132918
78560	Adgra2	adhesion G protein-coupled receptor A2	5.68377	1.73761	6.21788	1.82743	2.08369	0.000374816	0.0153367
14451	Gas1	growth arrest specific 1	5.62814	1.72778	28.6069	3.35365	9.49397	1.10502e-44	5.68012e-42
14174	Fgf3	fibroblast growth factor 3	5.58456	1.72001	7.40144	2.00167	2.4376	1.37128e-05	0.00083233
73712	Dmkn	dermokine	5.5543	1.71457	26.8953	3.29195	8.81038	1.507e-40	7.08247e-38
17144	Magea8	melanoma antigen, family A, 8	5.44852	1.69534	5.73549	1.74667	1.84353	0.00288201	0.0871436
100647	Upk3b	uroplakin 3B	5.44357	1.69443	26.6248	3.28184	8.55017	5.52683e-39	2.45705e-36
64209	Herpud1	homocysteine-inducible, endoplasmic reticulum stress-inducible, ubiquitin-like domain member 1	5.24084	1.65648	21.9373	3.08819	6.78581	1.50568e-28	4.67301e-26
11685	Alox12e	arachidonate lipoxygenase, epidermal	5.1416	1.63736	21.4057	3.06366	6.49753	7.04604e-27	1.99828e-24
68859	Smim1	small integral membrane protein 1	5.12139	1.63342	20.7599	3.03303	6.27705	1.30994e-25	3.47535e-23
66058	Tmem176a	transmembrane protein 176A	5.03434	1.61628	10.334	2.33544	3.07218	1.88284e-08	1.80063e-06
16149	Cd74	CD74 antigen (invariant polypeptide of major histocompatibility complex, class II antigen-associated)	5.01175	1.61178	20.7747	3.03374	6.14867	7.12626e-25	1.86063e-22
21835	Thrsp	thyroid hormone responsive	4.91294	1.59187	22.8192	3.1276	6.62219	1.34007e-27	4.00778e-25
12444	Ccnd2	cyclin D2	4.90384	1.59002	7.65205	2.03497	2.21658	0.000112412	0.00541402
22202	Uba1y	ubiquitin-activating enzyme, Chr Y	4.80916	1.57052	9.61737	2.26357	2.73272	6.99546e-07	5.30269e-05
27205	Podxl	podocalyxin-like	4.71323	1.55037	17.1585	2.8425	4.77934	3.20827e-17	5.92953e-15
245423	Gm364	predicted gene 364	4.59723	1.52545	7.07508	1.95658	1.92273	0.00150215	0.0505738
209200	Dtx3l	deltex 3-like, E3 ubiquitin ligase	4.58716	1.52326	8.92843	2.18924	2.42114	1.61024e-05	0.000966673
12780	Abcc2	ATP-binding cassette, sub-family C (CFTR/MRP), member 2	4.55716	1.5167	7.71036	2.04256	2.07731	0.000396612	0.0159899
108052	Slc14a1	solute carrier family 14 (urea transporter), member 1	4.52591	1.50982	14.4011	2.6673	3.85361	2.55334e-12	3.65216e-10
67860	S100a16	S100 calcium binding protein A16	4.26165	1.44966	10.0583	2.3084	2.53599	5.18531e-06	0.000345317
50908	C1s1	complement component 1, s subcomponent 1	4.21632	1.43896	32	3.46574	7.98314	1.35233e-35	5.17312e-33
56175	Bace2	beta-site APP-cleaving enzyme 2	4.21467	1.43857	12.5262	2.52782	3.12373	1.07071e-08	1.0674e-06
100504486	Gdap10	ganglioside-induced differentiation-associated-protein 10	4.11788	1.41534	9.67497	2.26954	2.35786	2.96935e-05	0.00166699
17470	Cd200	CD200 antigen	4.10942	1.41328	12.027	2.48716	2.9251	9.22213e-08	7.98394e-06
20845	Star	steroidogenic acute regulatory protein	4.07239	1.40423	13.015	2.5661	3.13715	9.23873e-09	9.26633e-07
16782	Lamc2	laminin, gamma 2	4.00315	1.38708	7.90908	2.06801	1.87431	0.00224304	0.0706755
70484	Slc35d2	solute carrier family 35, member D2	3.97288	1.37949	10.7068	2.37088	2.51831	6.1844e-06	0.000402084
11745	Anxa3	annexin A3	3.95612	1.37526	10.0696	2.30952	2.35855	2.94954e-05	0.00166154
13849	Ephx1	epoxide hydrolase 1, microsomal	3.88857	1.35804	9.17324	2.21629	2.11226	0.000290528	0.0124127
101772	Ano1	anoctamin 1, calcium activated chloride channel	3.82875	1.34254	8.68672	2.1618	1.96975	0.00100999	0.0367552
237175	Adgrg2	adhesion G protein-coupled receptor G2	3.77717	1.32898	17.699	2.87351	3.95974	7.24814e-13	1.0741e-10
50877	Neu3	neuraminidase 3	3.71384	1.31207	20.0713	2.99929	4.41587	2.9062e-15	4.92826e-13
57442	Kcne3	potassium voltage-gated channel, Isk-related subfamily, gene 3	3.6906	1.30579	12.5962	2.53339	2.75409	5.60274e-07	4.32673e-05
12834	Col6a2	collagen, type VI, alpha 2	3.61038	1.28381	32	3.46574	6.84589	6.73392e-29	2.17189e-26
109624	Cald1	caldesmon 1	3.59869	1.28057	26.9474	3.29389	5.74646	1.37932e-22	3.33653e-20
66279	Tmem218	transmembrane protein 218	3.57237	1.27323	8.96623	2.19347	1.89816	0.00184295	0.0603878
68625	Cfap57	cilia and flagella associated protein 57	3.56447	1.27101	9.23082	2.22255	1.94989	0.0011954	0.0418363
320181	Fndc7	fibronectin type III domain containing 7	3.54212	1.26473	28.5445	3.35147	5.99218	5.57089e-24	1.43181e-21
58208	Bcl11b	B cell leukemia/lymphoma 11B	3.47196	1.24472	14.9059	2.70176	3.06765	1.97806e-08	1.85927e-06
11568	Aebp1	AE binding protein 1	3.45273	1.23917	20.2075	3.00605	4.13587	8.77474e-14	1.37463e-11
21912	Tspan7	tetraspanin 7	3.43453	1.23388	31.5011	3.45002	6.41365	2.14647e-26	5.78808e-24
74375	Gcc1	golgi coiled coil 1	3.41632	1.22856	22.3552	3.10706	4.5276	7.34212e-16	1.27127e-13
106347	Ildr1	immunoglobulin-like domain containing receptor 1	3.34656	1.20793	9.90135	2.29267	1.9647	0.00105429	0.0377823
20971	Sdc4	syndecan 4	3.31914	1.19971	19.0046	2.94468	3.7404	9.66966e-12	1.32547e-09
14160	Lgr5	leucine rich repeat containing G protein coupled receptor 5	3.30217	1.19458	9.92333	2.29489	1.94316	0.00126534	0.0437259
11687	Alox15	arachidonate 15-lipoxygenase	3.28472	1.18928	20.6507	3.02775	4.02256	3.42358e-13	5.11949e-11
18510	Pax8	paired box 8	3.2534	1.1797	13.7212	2.61894	2.64747	1.6816e-06	0.000119227
54486	Hpgds	hematopoietic prostaglandin D synthase	3.19268	1.16086	14.0908	2.64553	2.66845	1.35688e-06	9.66205e-05
277328	Trpa1	transient receptor potential cation channel, subfamily A, member 1	3.1282	1.14046	16.0312	2.77454	2.97505	5.39635e-08	4.86839e-06
110310	Krt7	keratin 7	3.06828	1.12112	30.1238	3.40532	5.48406	4.12717e-21	9.29971e-19
19378	Aldh1a2	aldehyde dehydrogenase family 1, subfamily A2	3.05465	1.11667	17.6245	2.86929	3.19441	4.90892e-09	5.11056e-07
192190	Pkhd1l1	polycystic kidney and hepatic disease 1-like 1	2.99934	1.09839	26.3859	3.27283	4.69643	9.03635e-17	1.61564e-14
224093	Fam43a	family with sequence similarity 43, member A	2.95488	1.08346	10.6114	2.36193	1.86093	0.00250222	0.0772216
68151	Wls	wntless WNT ligand secretion mediator	2.91195	1.06882	12.4935	2.52521	2.15938	0.000189907	0.00860547
105559	Mbnl2	muscleblind like splicing factor 2	2.87052	1.05449	19.7695	2.98414	3.36869	6.97857e-10	7.97157e-08
20348	Sema3c	sema domain, immunoglobulin domain (Ig), short basic domain, secreted, (semaphorin) 3C	2.85296	1.04836	32	3.46574	5.41962	9.46335e-21	2.10355e-18
14456	Gas6	growth arrest specific 6	2.79843	1.02906	13.3991	2.59518	2.22623	0.000102808	0.00501851
216616	Efemp1	epidermal growth factor-containing fibulin-like extracellular matrix protein 1	2.72672	1.0031	32	3.46574	5.1814	1.99811e-19	4.10837e-17
19672	Rcn1	reticulocalbin 1	2.67782	0.985002	15.7179	2.7548	2.49968	7.44183e-06	0.00047081
229898	Gbp5	guanylate binding protein 5	2.54374	0.933635	14.6579	2.68498	2.2151	0.000113957	0.00545493
77574	Tcaf1	TRPM8 channel-associated factor 1	2.53051	0.928419	12.5366	2.52865	1.88473	0.00205902	0.0653837
270192	Rab6b	RAB6B, member RAS oncogene family	2.52558	0.926471	16.1213	2.78014	2.41896	1.6448e-05	0.000982948
76933	Ifi27l2a	interferon, alpha-inducible protein 27 like 2A	2.50873	0.919776	19.907	2.99107	2.96718	5.87298e-08	5.22188e-06
227753	Gsn	gelsolin	2.50361	0.917735	15.2711	2.72596	2.27158	6.73461e-05	0.00342965
53313	Atp2a3	ATPase, Ca++ transporting, ubiquitous	2.48357	0.909695	18.8748	2.93783	2.78529	4.04623e-07	3.19983e-05
50781	Dkk3	dickkopf WNT signaling pathway inhibitor 3	2.43639	0.890517	30.7415	3.42561	4.45076	1.89303e-15	3.24359e-13
22431	Wt1	Wilms tumor 1 homolog	2.35837	0.857969	29.6555	3.38965	4.15682	6.81415e-14	1.07775e-11
58210	Sectm1b	secreted and transmembrane 1B	2.32543	0.843904	29.8475	3.3961	4.12563	9.92788e-14	1.5262e-11
216190	Appl2	adaptor protein, phosphotyrosine interaction, PH domain and leucine zipper containing 2	2.28522	0.826462	13.7752	2.62287	1.87131	0.00229888	0.0720271
59012	Moxd1	monooxygenase, DBH-like 1	2.28115	0.824679	21.0997	3.04926	2.86124	1.81929e-07	1.51139e-05
58809	Rnase4	ribonuclease, RNase A family 4	2.27227	0.820777	32	3.46574	4.32259	9.10303e-15	1.51248e-12
11853	Rhoc	ras homolog family member C	2.24797	0.810026	15.512	2.74162	2.0731	0.000411675	0.0165162
11658	Alcam	activated leukocyte cell adhesion molecule	2.19467	0.786034	24.4673	3.19734	3.19281	4.99684e-09	5.16937e-07
385354	Frmd7	FERM domain containing 7	2.17128	0.775315	32	3.46574	4.13149	9.2509e-14	1.43555e-11
270120	Fat3	FAT atypical cadherin 3	2.13627	0.759061	26.2647	3.26823	3.33663	1.00205e-09	1.12895e-07
80888	Hspb8	heat shock protein 8	2.09458	0.739353	20.1717	3.00428	2.51282	6.5315e-06	0.000419675
14370	Fzd8	frizzled class receptor 8	2.06322	0.724266	18.8552	2.93679	2.31384	4.51968e-05	0.00243752
320502	Lmod3	leiomodin 3 (fetal)	2.01745	0.701834	24.2008	3.18639	2.90427	1.15192e-07	9.76699e-06
14345	Fut4	fucosyltransferase 4	1.95674	0.671281	16.0264	2.77424	1.86568	0.0024071	0.0747063
104158	Ces1d	carboxylesterase 1D	1.95623	0.671017	16.758	2.81887	1.95034	0.00119089	0.0417676
67896	Ccdc80	coiled-coil domain containing 80	1.92452	0.654676	20.5612	3.0234	2.35435	3.07077e-05	0.00170645
11883	Arsa	arylsulfatase A	1.88974	0.63644	16.2865	2.79034	1.83134	0.00317945	0.0947442
26887	Chst4	carbohydrate sulfotransferase 4	1.86831	0.625033	32	3.46574	3.55762	8.07917e-11	1.04641e-08
54403	Slc4a4	solute carrier family 4 (anion exchanger), member 4	1.85524	0.618015	22.38	3.10817	2.4708	9.90015e-06	0.000619192
71660	Rarres2	retinoic acid receptor responder (tazarotene induced) 2	1.81781	0.597634	32	3.46574	3.46189	2.42123e-10	2.9945e-08
18514	Pbx1	pre B cell leukemia homeobox 1	1.80145	0.58859	19.1726	2.95348	2.05558	0.000480404	0.0186812
12552	Cdh11	cadherin 11	1.79544	0.585248	21.8826	3.08569	2.33834	3.57921e-05	0.00196248
68655	Fndc1	fibronectin type III domain containing 1	1.75554	0.562777	25.6178	3.24329	2.67691	1.24414e-06	8.9366e-05
16876	Lhx9	LIM homeobox protein 9	1.7357	0.551408	18.8971	2.93901	1.9524	0.00117024	0.0411311
58222	Rab37	RAB37, member RAS oncogene family	1.67624	0.516551	18.6054	2.92345	1.85668	0.00259029	0.079344
19225	Ptgs2	prostaglandin-endoperoxide synthase 2	1.65664	0.504792	32	3.46574	3.15619	7.49048e-09	7.60561e-07
269855	Ssc5d	scavenger receptor cysteine rich family, 5 domains	1.6334	0.490663	20.2184	3.00659	1.96629	0.00104013	0.0374378
67776	Vwa5a	von Willebrand factor A domain containing 5A	1.56849	0.450113	24.3382	3.19205	2.27325	6.62978e-05	0.00338675
21859	Timp3	tissue inhibitor of metalloproteinase 3	1.5389	0.431069	23.26	3.14673	2.13171	0.000243945	0.0107004
14314	Fstl1	follistatin-like 1	1.52239	0.420279	30.6077	3.42125	2.77512	4.49987e-07	3.54155e-05
258495	Olfr328	olfactory receptor 328	1.48403	0.394758	21.3258	3.05992	1.88501	0.0020543	0.0653601
94284	Ugt1a6a	UDP glucuronosyltransferase 1 family, polypeptide A6A	1.45284	0.373523	24.2651	3.18904	2.09992	0.000324424	0.0136482
58198	Sall1	spalt like transcription factor 1	1.42837	0.356537	32	3.46574	2.72281	7.75114e-07	5.74317e-05
12826	Col4a1	collagen, type IV, alpha 1	1.41262	0.345445	29.7766	3.39372	2.50578	7.00488e-06	0.000448339
18566	Pdcd1	programmed cell death 1	1.28762	0.252793	32	3.46574	2.45534	1.15254e-05	0.00070739
240168	Rasgrp3	RAS, guanyl releasing protein 3	1.25035	0.223426	28.7631	3.35909	2.14329	0.000219728	0.00974208
105734	Tigd5	tigger transposable element derived 5	1.2142	0.194082	30.3625	3.41321	2.19725	0.000134344	0.0063138
268878	Atp13a5	ATPase type 13A5	1.20684	0.188008	32	3.46574	2.30176	5.06737e-05	0.00268017
14190	Fgl2	fibrinogen-like protein 2	1.18283	0.167911	30.62	3.42165	2.1588	0.000190906	0.00862697
244233	Cd163l1	CD163 molecule-like 1	1.16122	0.149468	32	3.46574	2.21499	0.00011408	0.00545493
26358	Aldh1a7	aldehyde dehydrogenase family 1, subfamily A7	1.11089	0.105157	32	3.46574	2.11924	0.0002729	0.0118441
69590	Gpx8	glutathione peroxidase 8 (putative)	1.10561	0.100398	28.0577	3.33426	1.84936	0.00274908	0.0832774
18484	Pam	peptidylglycine alpha-amidating monooxygenase	1.09292	0.0888532	30.0922	3.40427	1.96075	0.00109029	0.0385682
16858	Lgals7	lectin, galactose binding, soluble 7	1.08762	0.0839962	30.3872	3.41402	1.9704	0.00100434	0.0366307
13034	Ctse	cathepsin E	1.04929	0.0481164	32	3.46574	2.00204	0.00076574	0.0286265
13511	Dsg2	desmoglein 2	1.03603	0.0353983	30.3754	3.41363	1.87645	0.00220415	0.0697087
230971	Megf6	multiple EGF-like-domains 6	1.0099	0.00984723	32	3.46574	1.92706	0.0014487	0.0491011
11810	Apobec1	apolipoprotein B mRNA editing enzyme, catalytic polypeptide 1	1.00981	0.00975993	32	3.46574	1.92689	0.00145073	0.0491011
67874	Rprm	reprimo, TP53 dependent G2 arrest mediator candidate	0.960549	-0.0402505	32	3.46574	1.83312	0.00313446	0.0937873

## Sheet: Ahr++TCDD4C
ID_geneid	Name_GeneSymbol	Name	mean	logmean	cv2	logcv2	ratio	pval	padj
11650	Alppl2	alkaline phosphatase, placental-like 2	5298.38	8.57516	0.14205	-1.95158	2.11947	0.00022356	0.0104237
171284	Timd2	T cell immunoglobulin and mucin domain containing 2	5007.92	8.51878	0.160257	-1.83098	2.38381	1.76331e-05	0.00114524
15081	H3f3b	H3.3 histone B	4084.61	8.31498	0.252576	-1.37604	3.71017	6.74005e-12	1.25715e-09
19139	Prps1	phosphoribosyl pyrophosphate synthetase 1	2914.98	7.97762	0.156363	-1.85558	2.23614	7.45704e-05	0.00419188
20867	Stip1	stress-induced phosphoprotein 1	2833.53	7.94928	0.260084	-1.34675	3.70961	6.78623e-12	1.25715e-09
547109	Trim43a	tripartite motif-containing 43A	2694.33	7.89891	1.04358	0.0426562	14.8122	4.04758e-80	1.09973e-76
666747	Trim43b	tripartite motif-containing 43B	2453.34	7.80521	0.578466	-0.547375	8.13136	1.40595e-37	1.43249e-34
50764	Fbxo15	F-box protein 15	2247.62	7.71763	0.233978	-1.45253	3.25683	1.41096e-09	1.94928e-07
15452	Hprt	hypoxanthine guanine phosphoribosyl transferase	2201.01	7.69667	0.152274	-1.88207	2.11435	0.000234394	0.0107636
232087	Mat2a	methionine adenosyltransferase II, alpha	2160.97	7.67831	0.132647	-2.02006	1.83778	0.00265894	0.0805687
17248	Mdm4	transformed mouse 3T3 cell double minute 4	1820.5	7.50687	0.167232	-1.78837	2.26581	5.60619e-05	0.0032757
20728	Spic	Spi-C transcription factor (Spi-1/PU.1 related)	1813.04	7.50276	0.423417	-0.859397	5.73354	3.60892e-23	1.68093e-20
252830	Obox6	oocyte specific homeobox 6	1762.72	7.47462	0.146209	-1.92272	1.97192	0.00084545	0.0312154
14325	Ftl1	ferritin light polypeptide 1	1467.44	7.29128	0.209769	-1.56175	2.7495	4.00621e-07	3.88745e-05
71780	Isyna1	myo-inositol 1-phosphate synthase A1	1420.67	7.25888	0.226979	-1.4829	2.9587	4.09675e-08	4.8047e-06
78889	Wsb1	WD repeat and SOCS box-containing 1	1414.44	7.25449	0.328225	-1.11406	4.2752	6.42429e-15	1.74548e-12
15481	Hspa8	heat shock protein 8	1337.14	7.19829	0.452299	-0.793411	5.83285	9.50074e-24	4.69337e-21
67204	Eif2s2	eukaryotic translation initiation factor 2, subunit 2 (beta)	1318.33	7.18412	0.198456	-1.61719	2.55268	3.18061e-06	0.000254168
73703	Dppa2	developmental pluripotency associated 2	1294.3	7.16572	0.141781	-1.95347	1.81749	0.00314411	0.0916909
69706	Lrr1	leucine rich repeat protein 1	1248.71	7.12986	0.585708	-0.534934	7.45745	1.87185e-33	1.52575e-30
18379	Omt2a	oocyte maturation, alpha	1133.68	7.03322	0.770479	-0.260743	9.62266	7.47876e-47	8.70849e-44
53379	Hnrnpa2b1	heterogeneous nuclear ribonucleoprotein A2/B1	1102.87	7.00567	0.160257	-1.83098	1.98996	0.000721268	0.0274082
382088	Omt2b	oocyte maturation, beta	1037.62	6.94469	0.911936	-0.0921849	11.1749	1.13668e-56	2.0589e-53
102436	Lars2	leucyl-tRNA synthetase, mitochondrial	1016.25	6.92387	0.289338	-1.24016	3.52905	5.86625e-11	1.0283e-08
218613	Mier3	MIER family member 3	955.861	6.86261	0.180406	-1.71254	2.16946	0.000140327	0.00726223
20229	Sat1	spermidine/spermine N1-acetyl transferase 1	932.879	6.83828	0.343656	-1.06811	4.10865	5.1411e-14	1.2325e-11
18643	Pfn1	profilin 1	916.358	6.82041	0.196435	-1.62742	2.33835	2.76469e-05	0.00172023
434423	Dppa5a	developmental pluripotency associated 5A	905.184	6.80814	0.155198	-1.86305	1.84191	0.00256937	0.0781453
12035	Bcat1	branched chain aminotransferase 1, cytosolic	873.631	6.77266	0.200132	-1.60878	2.35421	2.36457e-05	0.00148879
76551	Ccdc6	coiled-coil domain containing 6	846.366	6.74095	0.30184	-1.19786	3.52188	6.38646e-11	1.09592e-08
27061	Bcap31	B cell receptor associated protein 31	842.39	6.73624	0.175269	-1.74143	2.04254	0.000451162	0.0185606
347712	Pramel7	preferentially expressed antigen in melanoma like 7	812.642	6.70029	0.320586	-1.13761	3.70076	7.54864e-12	1.38267e-09
63872	Zfp296	zinc finger protein 296	771.373	6.64817	0.207524	-1.57251	2.36182	2.19321e-05	0.00139119
20135	Rrm2	ribonucleotide reductase M2	762.453	6.63654	0.389996	-0.941619	4.42417	9.81607e-16	2.85753e-13
98582	Khdc1b	KH domain containing 1B	737.434	6.60318	0.218691	-1.5201	2.45751	8.41617e-06	0.000591381
666731	Trim43c	tripartite motif-containing 43C	720.971	6.5806	0.581557	-0.542047	6.49266	1.21037e-27	7.30793e-25
100012	Oog3	oogenesin 3	712.586	6.5689	0.20023	-1.60829	2.22778	8.07727e-05	0.00445763
245688	Rbbp7	retinoblastoma binding protein 7, chromatin remodeling factor	700.791	6.55221	0.164043	-1.80763	1.81618	0.00317796	0.0921833
18102	Nme1	NME/NM23 nucleoside diphosphate kinase 1	699.869	6.55089	0.222135	-1.50447	2.45838	8.34308e-06	0.000590695
80914	Uck2	uridine-cytidine kinase 2	695.597	6.54477	0.191068	-1.65512	2.1107	0.000242405	0.0110692
76815	Calcoco2	calcium binding and coiled-coil domain 2	684.656	6.52892	0.384771	-0.955106	4.23031	1.12787e-14	3.01418e-12
208898	Unc13c	unc-13 homolog C	679.243	6.52098	0.241813	-1.41959	2.65219	1.12646e-06	0.000101456
12151	Bmi1	Bmi1 polycomb ring finger oncogene	655.202	6.48494	0.266646	-1.32183	2.89231	8.51538e-08	9.37957e-06
30853	Mlf2	myeloid leukemia factor 2	651.439	6.47918	0.417988	-0.872303	4.52577	2.69997e-16	8.15091e-14
16783	Lamp1	lysosomal-associated membrane protein 1	645.064	6.46935	0.19269	-1.64667	2.07993	0.000321455	0.014062
16419	Itgb5	integrin beta 5	634.267	6.45247	0.18912	-1.66537	2.03051	0.0005027	0.0202346
55948	Sfn	stratifin	632.596	6.44983	0.689132	-0.372323	7.3927	4.63322e-33	3.43322e-30
15502	Dnaja1	DnaJ heat shock protein family (Hsp40) member A1	620.455	6.43045	0.307666	-1.17874	3.28002	1.07997e-09	1.51773e-07
52033	Pbk	PDZ binding kinase	617.52	6.42571	0.169746	-1.77345	1.80688	0.00342969	0.0974055
60406	Sap30	sin3 associated polypeptide	613.134	6.41858	0.200677	-1.60606	2.13118	0.000200582	0.00956305
12527	Cd9	CD9 antigen	598.936	6.39515	0.475186	-0.744049	5.00777	5.38206e-19	1.99405e-16
80721	Slc19a3	solute carrier family 19, member 3	568.237	6.34254	0.270048	-1.30915	2.7959	2.4317e-07	2.46221e-05
12705	Cited1	Cbp/p300-interacting transactivator with Glu/Asp-rich carboxy-terminal domain 1	557.255	6.32302	0.408281	-0.8958	4.1987	1.67464e-14	4.33332e-12
20510	Slc1a1	solute carrier family 1 (neuronal/epithelial high affinity glutamate transporter, system Xag), member 1	554.471	6.31801	0.222068	-1.50477	2.27974	4.8997e-05	0.00293658
347711	Pramel6	preferentially expressed antigen in melanoma like 6	553.278	6.31586	0.761095	-0.272996	7.8075	1.36749e-35	1.17331e-32
72114	Zbed3	zinc finger, BED type containing 3	548.033	6.30633	0.445079	-0.809504	4.55053	1.96898e-16	6.17274e-14
20810	Srm	spermidine synthase	527.253	6.26768	0.204215	-1.58858	2.05942	0.00038734	0.0164438
19877	Rock1	Rho-associated coiled-coil containing protein kinase 1	518.835	6.25159	0.308604	-1.1757	3.09407	9.01933e-09	1.12239e-06
242785	Klhl21	kelch-like 21	515.868	6.24585	0.185125	-1.68672	1.8522	0.0023583	0.0734306
64138	Ctsz	cathepsin Z	485.581	6.18535	0.204335	-1.58799	1.99889	0.000666461	0.0255639
53610	Nono	non-POU-domain-containing, octamer binding protein	476.962	6.16744	0.215378	-1.53536	2.09257	0.00028636	0.0127897
50790	Acsl4	acyl-CoA synthetase long-chain family member 4	466.997	6.14632	0.208905	-1.56588	2.01322	0.000586744	0.0231041
19385	Ranbp1	RAN binding protein 1	466.14	6.14449	0.212271	-1.54989	2.0442	0.000444479	0.0183441
110157	Raf1	v-raf-leukemia viral oncogene 1	453.765	6.11758	0.242524	-1.41665	2.31104	3.61368e-05	0.00220638
66065	Hsd17b14	hydroxysteroid (17-beta) dehydrogenase 14	453.081	6.11607	0.824121	-0.193438	7.84844	7.67734e-36	6.95311e-33
445007	Nup85	nucleoporin 85	445.63	6.09949	0.194737	-1.6361	1.84238	0.00255934	0.0779856
99929	Tiparp	TCDD-inducible poly(ADP-ribose) polymerase	443.201	6.09402	0.211917	-1.55156	2.00053	0.000656804	0.0253726
23834	Cdc6	cell division cycle 6	442.086	6.0915	0.419013	-0.869854	3.95156	3.57729e-13	7.88068e-11
14667	Gm2a	GM2 ganglioside activator protein	430.817	6.06568	0.452513	-0.792938	4.22314	1.23372e-14	3.24389e-12
15312	Hmgn1	high mobility group nucleosomal binding domain 1	417.094	6.03331	0.266915	-1.32082	2.45806	8.37017e-06	0.000590695
20383	Srsf3	serine/arginine-rich splicing factor 3	409.526	6.015	0.671837	-0.39774	6.13988	1.49452e-25	8.12123e-23
68810	Nexn	nexilin	406.607	6.00785	0.241989	-1.41886	2.20488	0.000100449	0.00537358
27981	Rsrp1	arginine/serine rich protein 1	404.819	6.00344	0.368643	-0.997927	3.35264	4.65564e-10	7.02743e-08
231630	Ficd	FIC domain containing	398.828	5.98853	0.203391	-1.59263	1.83807	0.00265257	0.0805256
98985	Clp1	CLP1, cleavage and polyadenylation factor I subunit	394.654	5.97801	0.775265	-0.25455	6.97473	1.56615e-30	1.02125e-27
12116	Bhmt	betaine-homocysteine methyltransferase	393.456	5.97497	1.54333	0.433946	13.8666	5.62385e-74	1.30971e-70
72289	Malat1	metastasis associated lung adenocarcinoma transcript 1 (non-coding RNA)	384.272	5.95135	1.1539	0.143146	10.2622	7.01775e-51	1.04003e-47
260296	Trim61	tripartite motif-containing 61	383.497	5.94933	0.242116	-1.41834	2.15136	0.000166232	0.00823683
13033	Ctsd	cathepsin D	380.82	5.94233	0.280128	-1.27251	2.48152	6.59673e-06	0.000486606
54411	Atp6ap1	ATPase, H+ transporting, lysosomal accessory protein 1	377.81	5.93439	0.372687	-0.987018	3.28997	9.62716e-10	1.36471e-07
14528	Gch1	GTP cyclohydrolase 1	367.183	5.90586	0.350928	-1.04717	3.05897	1.33898e-08	1.62896e-06
58810	Akr1a1	aldo-keto reductase family 1, member A1 (aldehyde reductase)	363.598	5.89605	0.499262	-0.694624	4.33289	3.11005e-15	8.89474e-13
100504715	Tmppe	transmembrane protein with metallophosphoesterase domain	362.758	5.89374	0.257106	-1.35827	2.22899	7.98418e-05	0.00444226
74211	1700017B05Rik	RIKEN cDNA 1700017B05 gene	359.021	5.88338	0.229744	-1.47079	1.9825	0.000770382	0.0289372
18477	Prdx1	peroxiredoxin 1	348.581	5.85387	0.365487	-1.00652	3.11169	7.3916e-09	9.34093e-07
16598	Klf2	Kruppel-like factor 2 (lung)	346.643	5.8483	0.505982	-0.681254	4.29681	4.89746e-15	1.37653e-12
15331	Hmgn2	high mobility group nucleosomal binding domain 2	344.519	5.84215	0.229912	-1.47006	1.94688	0.00105222	0.0374525
14824	Grn	granulin	341.39	5.83303	0.242472	-1.41687	2.04457	0.000442988	0.0183289
70701	Nipal1	NIPA-like domain containing 1	339.182	5.82654	0.303267	-1.19314	2.54949	3.28719e-06	0.000260135
26444	Psma7	proteasome (prosome, macropain) subunit, alpha type 7	338.901	5.82571	0.216684	-1.52931	1.82091	0.00305687	0.0897939
20670	Sox15	SRY (sex determining region Y)-box 15	332.074	5.80536	0.864412	-0.145706	7.19506	7.3181e-32	5.18694e-29
19703	Renbp	renin binding protein	330.753	5.80137	0.220595	-1.51143	1.8327	0.00277329	0.0831069
100038982	Gm1995	REX1, RNA exonuclease 1 homolog pseudogene	322.304	5.7755	0.385883	-0.95222	3.16668	3.96047e-09	5.16508e-07
13664	Eif1a	eukaryotic translation initiation factor 1A	317.19	5.7595	0.557797	-0.58376	4.54236	2.18512e-16	6.7211e-14
22680	Zfp207	zinc finger protein 207	316.64	5.75776	0.315728	-1.15287	2.56895	2.68795e-06	0.000220196
70495	Atp6ap2	ATPase, H+ transporting, lysosomal accessory protein 2	310.5	5.73818	0.233137	-1.45613	1.87897	0.00188327	0.0609149
17847	Usp34	ubiquitin specific peptidase 34	309.789	5.73589	0.236898	-1.44012	1.90715	0.00148211	0.0500114
12709	Ckb	creatine kinase, brain	309.386	5.73459	0.394804	-0.929366	3.17634	3.54773e-09	4.66412e-07
73679	Tex19.1	testis expressed gene 19.1	291.731	5.67583	0.311251	-1.16716	2.4321	1.08768e-05	0.000745015
20439	Siah2	siah E3 ubiquitin protein ligase 2	291.403	5.67471	0.74409	-0.295594	5.81098	1.27528e-23	6.11459e-21
69499	Tsr2	TSR2 20S rRNA accumulation	288.224	5.66374	0.277866	-1.28061	2.158	0.000156242	0.00793477
22209	Ube2a	ubiquitin-conjugating enzyme E2A	287.583	5.66151	0.399646	-0.917175	3.10027	8.40948e-09	1.05455e-06
54397	Ppt2	palmitoyl-protein thioesterase 2	286.386	5.65734	0.789785	-0.235994	6.11382	2.12893e-25	1.11954e-22
71745	Cul2	cullin 2	284.171	5.64957	0.344645	-1.06524	2.65739	1.06636e-06	9.7178e-05
229055	Zbtb10	zinc finger and BTB domain containing 10	282.985	5.6454	0.280795	-1.27013	2.16046	0.000152684	0.0077783
11605	Gla	galactosidase, alpha	282.659	5.64424	0.305778	-1.1849	2.35129	2.43371e-05	0.00152124
70397	Tmem70	transmembrane protein 70	282.031	5.64202	0.331939	-1.10281	2.54955	3.28505e-06	0.000260135
68118	Atg101	autophagy related 101	281.925	5.64164	0.299312	-1.20627	2.29851	4.08328e-05	0.00247456
75424	Zfp820	zinc finger protein 820	281.659	5.6407	0.271209	-1.30487	2.08169	0.000316334	0.0139375
13595	Ebp	phenylalkylamine Ca2+ antagonist (emopamil) binding protein	275.421	5.6183	0.346724	-1.05923	2.63076	1.41104e-06	0.00012434
16976	Lrpap1	low density lipoprotein receptor-related protein associated protein 1	274.295	5.61421	2.65111	0.974979	20.0725	1.06408e-114	1.73466e-110
21762	Psmd2	proteasome (prosome, macropain) 26S subunit, non-ATPase, 2	273.078	5.60976	0.239315	-1.42997	1.80776	0.00340525	0.0970496
14455	Gas5	growth arrest specific 5	269.927	5.59815	0.246512	-1.40034	1.85087	0.00238462	0.0737647
211673	Arfgef1	ADP-ribosylation factor guanine nucleotide-exchange factor 1(brefeldin A-inhibited)	269.868	5.59793	0.269389	-1.3116	2.0224	0.000540553	0.0215455
12449	Ccnf	cyclin F	264.292	5.57705	0.251293	-1.38114	1.86594	0.00210182	0.0670525
93759	Sirt1	sirtuin 1	260.732	5.56349	0.377335	-0.974621	2.78177	2.83225e-07	2.79826e-05
20972	Syngr1	synaptogyrin 1	259.747	5.55971	0.363639	-1.01159	2.6754	8.81729e-07	8.16702e-05
11640	Akap1	A kinase (PRKA) anchor protein 1	256.909	5.54872	0.261609	-1.34091	1.91346	0.00140407	0.0478851
381411	Accsl	1-aminocyclopropane-1-carboxylate synthase (non-functional)-like	253.914	5.53699	0.444677	-0.810408	3.23204	1.87606e-09	2.57004e-07
22027	Hsp90b1	heat shock protein 90, beta (Grp94), member 1	253.757	5.53638	0.280479	-1.27126	2.03793	0.000470298	0.019167
11740	Slc25a5	solute carrier family 25 (mitochondrial carrier, adenine nucleotide translocator), member 5	252.046	5.52961	0.401277	-0.913104	2.905	7.40828e-08	8.27191e-06
74585	Sppl3	signal peptide peptidase 3	248.445	5.51522	0.255442	-1.36476	1.83487	0.00272382	0.0820087
268756	Gulo	gulonolactone (L-) oxidase	246.76	5.50842	0.29779	-1.21137	2.13114	0.00020066	0.00956305
110960	Tars	threonyl-tRNA synthetase	245.238	5.50223	0.307714	-1.17858	2.19473	0.000110584	0.00583414
245128	AU018091	expressed sequence AU018091	245.085	5.5016	0.326301	-1.11993	2.3265	3.10597e-05	0.00192523
94186	Strn3	striatin, calmodulin binding protein 3	243.656	5.49576	0.264042	-1.33165	1.87658	0.00192171	0.0617905
11364	Acadm	acyl-Coenzyme A dehydrogenase, medium chain	242.705	5.49185	0.360068	-1.02146	2.55355	3.15194e-06	0.000254168
54383	Phc2	polyhomeotic 2	242.242	5.48994	0.304488	-1.18912	2.15712	0.000157528	0.00797522
20393	Sgk1	serum/glucocorticoid regulated kinase 1	239.544	5.47874	0.39829	-0.920576	2.80427	2.22151e-07	2.26344e-05
13589	Mapre1	microtubule-associated protein, RP/EB family, member 1	237.626	5.4707	0.261747	-1.34038	1.83471	0.00272753	0.0820087
66868	Mfsd1	major facilitator superfamily domain containing 1	237.441	5.46992	0.504088	-0.685005	3.53186	5.67417e-11	1.00544e-08
16452	Jak2	Janus kinase 2	237.294	5.4693	0.360357	-1.02066	2.52395	4.27539e-06	0.000330319
13682	Eif4a2	eukaryotic translation initiation factor 4A2	228.792	5.43281	0.396412	-0.9253	2.72034	5.47135e-07	5.21602e-05
14387	Gaa	glucosidase, alpha, acid	228.187	5.43016	0.303614	-1.192	2.0804	0.000320063	0.014062
623166	Prr23a1	proline rich 23A, member 1	223.345	5.40872	0.373262	-0.985475	2.52669	4.15693e-06	0.000322697
64008	Aqp9	aquaporin 9	223.043	5.40737	0.311759	-1.16552	2.10874	0.000246841	0.0112089
108911	Rcc2	regulator of chromosome condensation 2	222.447	5.40469	0.416968	-0.874746	2.81606	1.95529e-07	2.01742e-05
56057	Btg4	BTG anti-proliferation factor 4	221.388	5.39991	0.537647	-0.620553	3.62118	1.96024e-11	3.51163e-09
15510	Hspd1	heat shock protein 1 (chaperonin)	219.757	5.39252	0.383292	-0.958958	2.57065	2.64101e-06	0.000217443
381792	2310040G24Rik	RIKEN cDNA 2310040G24 gene	219.341	5.39063	0.270941	-1.30585	1.81516	0.00320486	0.0927987
12575	Cdkn1a	cyclin-dependent kinase inhibitor 1A (P21)	214.615	5.36885	0.609837	-0.494564	4.03451	1.28786e-13	2.91593e-11
68106	Nt5c3b	5'-nucleotidase, cytosolic IIIB	214.54	5.36849	0.336579	-1.08892	2.22625	8.19592e-05	0.00445833
12914	Crebbp	CREB binding protein	213.487	5.36358	0.410273	-0.890934	2.70595	6.37703e-07	6.00915e-05
227697	Dolk	dolichol kinase	213.207	5.36226	0.274244	-1.29374	1.80739	0.00341532	0.0971669
56440	Snx1	sorting nexin 1	211.649	5.35493	0.353935	-1.03864	2.32265	3.22537e-05	0.00199166
17254	Slc3a2	solute carrier family 3 (activators of dibasic and neutral amino acid transport), member 2	210.972	5.35173	0.28658	-1.24974	1.87713	0.00191275	0.0617459
66905	Plin3	perilipin 3	209.738	5.34586	0.313359	-1.1604	2.0455	0.000439273	0.0182215
63953	Dusp10	dual specificity phosphatase 10	209.136	5.34299	0.325211	-1.12328	2.1193	0.000223919	0.0104237
101437	Dhx32	DEAH (Asp-Glu-Ala-His) box polypeptide 32	208.2	5.3385	0.450865	-0.796586	2.93042	5.60017e-08	6.44205e-06
12368	Casp6	caspase 6	208.176	5.33838	0.290047	-1.23771	1.88504	0.00178896	0.0587977
226351	Tmem185b	transmembrane protein 185B	207.009	5.33276	0.572746	-0.557312	3.71005	6.75016e-12	1.25715e-09
11461	Actb	actin, beta	206.709	5.33131	0.631923	-0.458988	4.08988	6.48967e-14	1.53326e-11
237542	Osbpl8	oxysterol binding protein-like 8	205.623	5.32605	0.337634	-1.08579	2.17843	0.000128982	0.00673929
100073351	Yy2	Yy2 transcription factor	201.775	5.30715	0.436759	-0.828373	2.78661	2.68834e-07	2.67228e-05
18807	Pld3	phospholipase D family, member 3	196.961	5.283	0.409854	-0.891954	2.57746	2.46086e-06	0.000205728
27406	Abcf3	ATP-binding cassette, sub-family F (GCN20), member 3	196.624	5.28129	0.295949	-1.21757	1.85922	0.00222367	0.0702524
67512	Agpat2	1-acylglycerol-3-phosphate O-acyltransferase 2 (lysophosphatidic acid acyltransferase, beta)	196.222	5.27925	0.438812	-0.823683	2.75334	3.8444e-07	3.75278e-05
20437	Siah1a	siah E3 ubiquitin protein ligase 1A	191.627	5.25555	0.416036	-0.876983	2.5733	2.56927e-06	0.000213695
58207	Slc43a3	solute carrier family 43, member 3	190.275	5.24847	0.296422	-1.21597	1.82557	0.00294155	0.0873465
114893	Dcun1d1	DCN1, defective in cullin neddylation 1, domain containing 1 (S. cerevisiae)	190.088	5.24749	0.401028	-0.913724	2.46833	7.54269e-06	0.000544075
19060	Ppp5c	protein phosphatase 5, catalytic subunit	187.703	5.23486	0.312217	-1.16406	1.90693	0.00148482	0.0500114
214601	Slc10a3	solute carrier family 10 (sodium/bile acid cotransporter family), member 3	184.675	5.2186	0.328281	-1.11389	1.98512	0.000752788	0.0284732
78887	Sfi1	Sfi1 homolog, spindle assembly associated (yeast)	183.291	5.21107	0.349886	-1.05015	2.10597	0.00025322	0.0114033
67141	Fbxo5	F-box protein 5	183.085	5.20995	0.359262	-1.0237	2.16089	0.000152063	0.00777095
22685	Zfp239	zinc finger protein 239	182.475	5.20662	0.325288	-1.12304	1.95252	0.00100182	0.035914
21432	Tcl1	T cell lymphoma breakpoint 1	182.154	5.20485	0.454134	-0.789363	2.72293	5.32212e-07	5.1036e-05
15201	Hells	helicase, lymphoid specific	181.626	5.20195	0.340175	-1.0783	2.03598	0.000478595	0.0194565
104416	Bap1	Brca1 associated protein 1	180.121	5.19363	0.306437	-1.18274	1.82459	0.00296538	0.0878939
22113	Phlda2	pleckstrin homology like domain, family A, member 2	179.181	5.18839	0.924506	-0.078496	5.48682	9.74954e-22	4.29559e-19
54338	Slc23a2	solute carrier family 23 (nucleobase transporters), member 2	178.061	5.18212	0.498951	-0.695248	2.94964	4.5289e-08	5.27358e-06
17128	Smad4	SMAD family member 4	175.925	5.17006	0.574833	-0.553676	3.37266	3.68736e-10	5.67087e-08
14609	Gja1	gap junction protein, alpha 1	172.339	5.14946	1.73487	0.550932	10.0476	1.58714e-49	2.15613e-46
12387	Ctnnb1	catenin (cadherin associated protein), beta 1	170.711	5.13997	0.396878	-0.924127	2.28476	4.66708e-05	0.00280748
381944	Usp17lb	ubiquitin specific peptidase 17-like B	170.343	5.13781	0.674971	-0.393085	3.88037	8.5533e-13	1.76501e-10
21667	Tdgf1	teratocarcinoma-derived growth factor 1	170.271	5.13739	1.5791	0.456854	9.07573	1.97639e-43	2.14794e-40
22709	Zfp51	zinc finger protein 51	168.624	5.12767	0.429966	-0.844049	2.45596	8.54968e-06	0.000598184
101943	Sf3b3	splicing factor 3b, subunit 3	167.688	5.1221	0.326371	-1.11972	1.85761	0.00225391	0.0710702
17345	Mki67	antigen identified by monoclonal antibody Ki 67	167.68	5.12205	0.32724	-1.11706	1.8625	0.00216341	0.0687485
212285	Arap2	ArfGAP with RhoGAP domain, ankyrin repeat and PH domain 2	167.371	5.12021	0.585488	-0.535309	3.32841	6.1693e-10	9.11828e-08
60530	Fignl1	fidgetin-like 1	165.215	5.10724	0.324477	-1.12554	1.82934	0.00285149	0.0849818
223775	Pim3	proviral integration site 3	163.854	5.09898	0.354676	-1.03655	1.98899	0.000727486	0.0275802
56048	Lgals8	lectin, galactose binding, soluble 8	163.627	5.09759	0.534291	-0.626815	2.99358	2.78153e-08	3.28584e-06
66943	Pqlc1	PQ loop repeat containing 1	162.561	5.09106	0.919716	-0.0836906	5.1314	1.06773e-19	4.04794e-17
16529	Kcnk5	potassium channel, subfamily K, member 5	162.363	5.08984	0.704653	-0.350049	3.9284	4.75267e-13	1.00621e-10
103554	Psme4	proteasome (prosome, macropain) activator subunit 4	162.316	5.08954	0.360621	-1.01993	2.01006	0.000603496	0.0236158
110074	Dut	deoxyuridine triphosphatase	161.016	5.08151	0.382157	-0.961923	2.11905	0.000224433	0.0104237
11655	Alas1	aminolevulinic acid synthase 1	158.511	5.06582	0.330069	-1.10845	1.81166	0.00329808	0.0944907
217122	Gm11545	predicted gene 11545	158.023	5.06274	0.468611	-0.757983	2.56692	2.74497e-06	0.000223742
56449	Ybx3	Y box protein 3	154.979	5.04329	1.45679	0.376238	7.87897	4.99033e-36	4.78543e-33
11846	Arg1	arginase, liver	154.1	5.0376	0.484593	-0.724446	2.6111	1.73339e-06	0.000148725
52357	Wwc2	WW, C2 and coiled-coil domain containing 2	153.513	5.03378	0.458152	-0.780553	2.46244	8.00692e-06	0.000575017
16004	Igf2r	insulin-like growth factor 2 receptor	153.292	5.03235	0.364485	-1.00927	1.95714	0.000962211	0.0348577
71865	Fbxo30	F-box protein 30	152.592	5.02777	0.395357	-0.927966	2.11651	0.000229753	0.0105803
170834	Oosp1	oocyte secreted protein 1	152.505	5.0272	0.683619	-0.380354	3.65832	1.25672e-11	2.27634e-09
17688	Msh6	mutS homolog 6	151.573	5.02107	0.357831	-1.02769	1.90716	0.00148195	0.0500114
99169	AU015228	expressed sequence AU015228	151.262	5.01901	0.744466	-0.295088	3.96245	3.12943e-13	6.98849e-11
77706	Abcb5	ATP-binding cassette, sub-family B (MDR/TAP), member 5	150.564	5.01439	0.367151	-1.00198	1.94819	0.0010403	0.0371658
50918	Myadm	myeloid-associated differentiation marker	150.357	5.01302	0.471336	-0.752184	2.49875	5.53441e-06	0.000415769
71702	Cdc5l	cell division cycle 5-like (S. pombe)	149.051	5.00429	0.448428	-0.802008	2.36355	2.156e-05	0.00137294
102614	Rpp25	ribonuclease P/MRP 25 subunit	146.869	4.98954	0.409988	-0.891627	2.13979	0.000185165	0.00905619
22019	Tpp2	tripeptidyl peptidase II	146.466	4.9868	0.436924	-0.827995	2.27619	5.07112e-05	0.00300616
107271	Yars	tyrosyl-tRNA synthetase	146.403	4.98636	0.428737	-0.846912	2.23289	7.69257e-05	0.00430942
231999	Plekha8	pleckstrin homology domain containing, family A (phosphoinositide binding specific) member 8	146.146	4.98461	0.368159	-0.99924	1.91515	0.00138394	0.0472977
328110	Prpf39	pre-mRNA processing factor 39	142.68	4.96061	0.54511	-0.606767	2.79024	2.58507e-07	2.58539e-05
72022	Slc35f2	solute carrier family 35, member F2	142.298	4.95792	0.440478	-0.819894	2.25057	6.49263e-05	0.0037008
76892	Rnft1	ring finger protein, transmembrane 1	139.866	4.94068	0.578066	-0.548067	2.91926	6.33249e-08	7.16891e-06
104721	Ddx1	DEAD (Asp-Glu-Ala-Asp) box polypeptide 1	139.2	4.93591	0.428243	-0.848064	2.15565	0.000159711	0.00806073
79554	Cptp	ceramide-1-phosphate transfer protein	138.612	4.93168	0.377238	-0.97488	1.89343	0.00166599	0.0554265
68421	Lmbrd1	LMBR1 domain containing 1	138.495	4.93083	0.471307	-0.752246	2.36422	2.14173e-05	0.00136919
14792	Lpcat3	lysophosphatidylcholine acyltransferase 3	137.209	4.92151	0.417088	-0.874457	2.07897	0.000324281	0.0141348
100041102	Gm3139	predicted gene 3139	135.843	4.9115	0.42067	-0.865907	2.0825	0.000313992	0.0139095
59026	Huwe1	HECT, UBA and WWE domain containing 1	135.517	4.9091	0.369038	-0.996856	1.8239	0.00298252	0.0882414
27878	Tada1	transcriptional adaptor 1	135.15	4.90639	0.387113	-0.949038	1.90967	0.00145044	0.0493241
227960	Gca	grancalcin	134.703	4.90307	0.65518	-0.422846	3.22472	2.04041e-09	2.74899e-07
19655	Rbmx	RNA binding motif protein, X chromosome	134.335	4.90034	0.440763	-0.819247	2.16531	0.000145897	0.00747931
245622	Fam199x	family with sequence similarity 199, X-linked	133.807	4.8964	0.616041	-0.484441	3.01819	2.11401e-08	2.53402e-06
386655	Eid2	EP300 interacting inhibitor of differentiation 2	132.126	4.88376	0.374752	-0.98149	1.82008	0.00307785	0.0899227
17869	Myc	myelocytomatosis oncogene	131.347	4.87784	0.861663	-0.148891	4.16777	2.46348e-14	6.27495e-12
13014	Cstb	cystatin B	131.225	4.87692	1.35947	0.307092	6.57138	4.10762e-28	2.57547e-25
15110	Hand1	heart and neural crest derivatives expressed 1	130.021	4.86769	0.860882	-0.149798	4.13477	3.71583e-14	9.08156e-12
214704	Iqub	IQ motif and ubiquitin domain containing	129.738	4.86552	0.483862	-0.725956	2.32045	3.29588e-05	0.00202753
17217	Mcm4	minichromosome maintenance complex component 4	128.833	4.85852	0.652103	-0.427553	3.11208	7.35903e-09	9.34093e-07
102774	Bbs4	Bardet-Biedl syndrome 4 (human)	127.83	4.8507	0.404915	-0.904079	1.92189	0.00130605	0.0452043
387524	Znrf2	zinc and ring finger 2	125.464	4.83202	0.61316	-0.489129	2.87245	1.05839e-07	1.14264e-05
15975	Ifnar1	interferon (alpha and beta) receptor 1	122.117	4.80498	0.446538	-0.806231	2.05236	0.000412893	0.0173927
240832	Tor1aip2	torsin A interacting protein 2	121.978	4.80384	0.512619	-0.668222	2.35418	2.36534e-05	0.00148879
66199	Commd4	COMM domain containing 4	121.684	4.80142	0.405961	-0.901498	1.86117	0.00218779	0.0693879
66857	Plbd1	phospholipase B domain containing 1	120.262	4.78967	0.434013	-0.834682	1.97323	0.000835823	0.0309672
13206	Ddx4	DEAD (Asp-Glu-Ala-Asp) box polypeptide 4	119.682	4.78484	1.04687	0.0458086	4.74324	1.66334e-17	5.53383e-15
14230	Fkbp10	FK506 binding protein 10	119.236	4.78111	0.588058	-0.530929	2.65733	1.06704e-06	9.7178e-05
11758	Prdx6	peroxiredoxin 6	118.066	4.77124	0.85564	-0.155906	3.83935	1.41041e-12	2.80397e-10
93871	Brwd1	bromodomain and WD repeat domain containing 1	117.173	4.76365	0.448829	-0.801113	2.00303	0.000642432	0.0249729
67534	Ttll4	tubulin tyrosine ligase-like family, member 4	116.527	4.75812	0.436982	-0.827862	1.94244	0.00109357	0.0385873
107513	Ssr1	signal sequence receptor, alpha	114.519	4.74074	0.464271	-0.767287	2.03808	0.000469645	0.019167
69771	1810019D21Rik	RIKEN cDNA 1810019D21 gene	113.297	4.73002	1.21552	0.195169	5.29477	1.24311e-20	4.94274e-18
54645	Gripap1	GRIP1 associated protein 1	113.079	4.72808	0.450994	-0.7963	1.96178	0.000924021	0.0336989
54391	Rfk	riboflavin kinase	112.889	4.7264	0.591902	-0.524413	2.57158	2.61557e-06	0.000216442
57816	Tesc	tescalcin	112.189	4.72019	0.614774	-0.486501	2.65894	1.04908e-06	9.66224e-05
12747	Clk1	CDC-like kinase 1	111.84	4.71707	0.429509	-0.845113	1.85346	0.00233355	0.0731569
142688	Asb13	ankyrin repeat and SOCS box-containing 13	110.956	4.70913	0.44433	-0.811188	1.90639	0.00149179	0.0501425
50493	Txnrd1	thioredoxin reductase 1	109.484	4.69578	0.427143	-0.850636	1.8149	0.0032117	0.0928317
106529	Tecr	trans-2,3-enoyl-CoA reductase	106.924	4.67212	0.490528	-0.712272	2.04839	0.000427971	0.0178892
269344	Ell3	elongation factor RNA polymerase II-like 3	106.808	4.67103	0.551337	-0.595408	2.30049	4.0053e-05	0.00243636
269951	Idh2	isocitrate dehydrogenase 2 (NADP+), mitochondrial	106.665	4.6697	0.919584	-0.083834	3.83325	1.51915e-12	2.98376e-10
433779	Gm13119	predicted gene 13119	105.504	4.65875	1.71198	0.537653	7.07905	3.67877e-31	2.49881e-28
68585	Rtn4	reticulon 4	105.276	4.65659	0.503084	-0.686998	2.07693	0.00033037	0.0143236
66949	Trim59	tripartite motif-containing 59	104.311	4.64738	0.48668	-0.720149	1.99559	0.000686261	0.0262616
22171	Tyms	thymidylate synthase	104.245	4.64674	0.487945	-0.717553	1.99983	0.000660925	0.0254714
17218	Mcm5	minichromosome maintenance complex component 5	102.892	4.63368	0.505124	-0.682951	2.0503	0.000420675	0.0176748
329154	Ankrd44	ankyrin repeat domain 44	102.83	4.63308	0.506475	-0.680281	2.05485	0.000403708	0.0170942
70650	Zcchc8	zinc finger, CCHC domain containing 8	102.422	4.6291	0.474989	-0.744463	1.92143	0.00131121	0.0452867
170706	Tmem37	transmembrane protein 37	101.974	4.62472	1.35795	0.305979	5.47533	1.13586e-21	4.87284e-19
52040	Ppp1r10	protein phosphatase 1, regulatory subunit 10	101.289	4.61798	0.452966	-0.791937	1.81724	0.00315048	0.0917127
14536	Nr6a1	nuclear receptor subfamily 6, group A, member 1	100.566	4.61081	0.504996	-0.683204	2.01517	0.000576633	0.0228502
66991	Khdc3	KH domain containing 3, subcortical maternal complex member	100.176	4.60693	0.518841	-0.656157	2.06442	0.000370167	0.0159642
106957	Slc39a6	solute carrier family 39 (metal ion transporter), member 6	100.124	4.60641	0.492507	-0.708246	1.95888	0.000947713	0.0344089
11352	Abl2	v-abl Abelson murine leukemia viral oncogene 2 (arg, Abelson-related gene)	99.8934	4.6041	0.658624	-0.417602	2.61507	1.66299e-06	0.00014344
223669	Zfp7	zinc finger protein 7	99.6135	4.6013	0.520816	-0.652358	2.06357	0.000373063	0.0160466
109697	Cpa1	carboxypeptidase A1, pancreatic	98.905	4.59416	0.570426	-0.561371	2.24808	6.65032e-05	0.00377748
19733	Rgn	regucalcin	97.0443	4.57517	0.554093	-0.590422	2.15276	0.000164086	0.00818958
15205	Hes1	hes family bHLH transcription factor 1	93.1409	4.53411	4.41973	1.48608	16.6459	4.19185e-92	2.27785e-88
21982	Tmem165	transmembrane protein 165	92.8947	4.53147	0.532295	-0.630557	2.00073	0.000655652	0.0253726
16210	Impact	impact, RWD domain protein	92.3407	4.52549	0.538318	-0.619306	2.01417	0.000581798	0.0229648
28088	Rtcb	RNA 2',3'-cyclic phosphate and 5'-OH ligase	90.9443	4.51025	0.673133	-0.395812	2.48945	6.08525e-06	0.000452976
58865	Tdh	L-threonine dehydrogenase	90.9258	4.51004	0.65582	-0.421869	2.42504	1.16768e-05	0.000789858
226539	Dars2	aspartyl-tRNA synthetase 2 (mitochondrial)	90.5285	4.50566	0.526044	-0.64237	1.93865	0.00113003	0.0396168
15007	H2-Q10	histocompatibility 2, Q region locus 10	90.1468	4.50144	0.665377	-0.407401	2.44422	9.62677e-06	0.000667811
20230	Satb1	special AT-rich sequence binding protein 1	89.6786	4.49623	0.901591	-0.103594	3.29872	8.70121e-10	1.24427e-07
74201	Cep97	centrosomal protein 97	88.8456	4.4869	0.60295	-0.505922	2.19029	0.000115325	0.00604512
209558	Enpp3	ectonucleotide pyrophosphatase/phosphodiesterase 3	88.84	4.48684	1.72101	0.542911	6.25149	3.27307e-26	1.83992e-23
14751	Gpi1	glucose phosphate isomerase 1	88.5537	4.48361	0.574616	-0.554054	2.08208	0.000315192	0.0139248
93742	Pard3	par-3 family cell polarity regulator	88.2531	4.48021	0.512765	-0.667937	1.85311	0.00234032	0.0732281
13607	Eda	ectodysplasin-A	87.76	4.47461	0.522263	-0.649585	1.8793	0.00187805	0.0609149
15569	Elavl2	ELAV like RNA binding protein 1	86.7745	4.46331	0.508161	-0.676956	1.81267	0.0032708	0.0940398
22146	Tuba1c	tubulin, alpha 1C	85.8103	4.45214	0.595757	-0.517922	2.10682	0.000251228	0.0113449
99010	Lpcat4	lysophosphatidylcholine acyltransferase 4	85.5107	4.44864	0.53605	-0.623528	1.89054	0.00170746	0.0564606
12226	Btg1	BTG anti-proliferation factor 1	84.3607	4.4351	0.708984	-0.343922	2.47426	7.10167e-06	0.000516837
52372	D6Ertd527e	DNA segment, Chr 6, ERATO Doi 527, expressed	84.2208	4.43344	0.948034	-0.0533653	3.30424	8.16273e-10	1.1776e-07
107047	Psmg2	proteasome (prosome, macropain) assembly chaperone 2	83.9095	4.42974	0.579989	-0.544746	2.01565	0.000574156	0.022829
69806	Slc39a11	solute carrier family 39 (metal ion transporter), member 11	81.6251	4.40214	0.713461	-0.337628	2.42658	1.1498e-05	0.000780999
233789	Smg1	SMG1 homolog, phosphatidylinositol 3-kinase-related kinase (C. elegans)	81.1288	4.39604	0.632883	-0.45747	2.14224	0.000180986	0.00888686
110957	D1Pas1	DNA segment, Chr 1, Pasteur Institute 1	80.8101	4.3921	0.653145	-0.425956	2.204	0.000101287	0.00539601
16403	Itga6	integrin alpha 6	80.7056	4.39081	0.628139	-0.464993	2.11747	0.000227735	0.0105171
66720	Klhl10	kelch-like 10	79.8431	4.38006	0.562691	-0.575025	1.88087	0.00185328	0.0605454
56727	Miox	myo-inositol oxygenase	78.7509	4.36629	0.920693	-0.0826285	3.04428	1.57886e-08	1.90656e-06
67886	Camsap2	calmodulin regulated spectrin-associated protein family, member 2	77.2297	4.34678	0.651358	-0.428696	2.12071	0.000221013	0.0103533
19223	Ptgis	prostaglandin I2 (prostacyclin) synthase	77.072	4.34474	0.686626	-0.375966	2.23192	7.76434e-05	0.00433473
53624	Cldn7	claudin 7	76.8282	4.34157	0.598724	-0.512954	1.9413	0.00110442	0.0388862
108068	Grm2	glutamate receptor, metabotropic 2	76.6679	4.33948	1.08884	0.0851147	3.5246	6.18393e-11	1.07245e-08
11739	Slc25a4	solute carrier family 25 (mitochondrial carrier, adenine nucleotide translocator), member 4	76.4227	4.33628	1.07823	0.0753179	3.48136	1.03068e-10	1.66358e-08
53871	Pkd2l2	polycystic kidney disease 2-like 2	76.0567	4.33148	0.804825	-0.217131	2.5887	2.18947e-06	0.000184936
105847	Lmf2	lipase maturation factor 2	75.9399	4.32994	0.589953	-0.527712	1.89525	0.00164042	0.0546873
15270	H2afx	H2A histone family, member X	75.1085	4.31893	1.55887	0.443961	4.96419	9.49894e-19	3.44115e-16
16599	Klf3	Kruppel-like factor 3 (basic)	74.2292	4.30716	0.797538	-0.226226	2.51597	4.64042e-06	0.000356831
381759	Wee2	WEE1 homolog 2 (S. pombe)	73.9845	4.30386	0.707534	-0.34597	2.22614	8.20452e-05	0.00445833
14388	Gab1	growth factor receptor bound protein 2-associated protein 1	73.6561	4.29941	0.657519	-0.419282	2.06143	0.000380376	0.0162327
227835	Gtdc1	glycosyltransferase-like domain containing 1	72.8011	4.28773	0.641847	-0.443405	1.99354	0.000698811	0.0266169
244871	Zc3h12c	zinc finger CCCH type containing 12C	72.3564	4.2816	0.874917	-0.133626	2.7041	6.50411e-07	6.09367e-05
72392	Tmem175	transmembrane protein 175	70.9409	4.26185	0.797759	-0.225948	2.4267	1.14831e-05	0.000780999
12183	Bpgm	2,3-bisphosphoglycerate mutase	69.9084	4.24719	0.71175	-0.340029	2.13957	0.000185546	0.00905619
67219	Med18	mediator complex subunit 18	69.3462	4.23911	0.621662	-0.475359	1.85658	0.00227343	0.0715471
67800	Dgat2	diacylglycerol O-acyltransferase 2	68.4373	4.22592	1.09232	0.0883073	3.22747	1.97709e-09	2.68588e-07
53378	Sdcbp	syndecan binding protein	68.3856	4.22516	0.906824	-0.0978071	2.67773	8.60293e-07	8.014e-05
20338	Sel1l	sel-1 suppressor of lin-12-like (C. elegans)	68.1074	4.22109	0.691401	-0.369035	2.03486	0.00048344	0.0195559
18130	Ints6	integrator complex subunit 6	67.6326	4.21409	0.645028	-0.438461	1.8876	0.00175053	0.0576507
242553	Kank4	KN motif and ankyrin repeat domains 4	67.2805	4.20887	0.690102	-0.370916	2.01094	0.000598778	0.0235212
78808	Stxbp5	syntaxin binding protein 5 (tomosyn)	66.2978	4.19416	0.706863	-0.346918	2.03519	0.000482	0.0195462
231207	Cpeb2	cytoplasmic polyadenylation element binding protein 2	66.2475	4.1934	0.773759	-0.256495	2.22642	8.18323e-05	0.00445833
15375	Foxa1	forkhead box A1	66.178	4.19235	0.643514	-0.440812	1.85006	0.00240071	0.0740686
30058	Timm8a1	translocase of inner mitochondrial membrane 8A1	64.2792	4.16324	0.657599	-0.419159	1.84598	0.00248385	0.0760491
18391	Sigmar1	sigma non-opioid intracellular receptor 1	63.61	4.15277	0.654299	-0.424191	1.82097	0.00305535	0.0897939
23943	Esyt1	extended synaptotagmin-like protein 1	63.3842	4.14921	0.694836	-0.364079	1.92813	0.00123768	0.0430205
75869	Arl5b	ADP-ribosylation factor-like 5B	63.0885	4.14454	0.668624	-0.402533	1.84825	0.00243716	0.0749632
19027	Sypl	synaptophysin-like protein	62.3582	4.1329	0.733214	-0.310318	2.00741	0.000617863	0.0240967
11855	Arhgap5	Rho GTPase activating protein 5	61.7975	4.12386	0.718485	-0.330611	1.95245	0.00100238	0.035914
192897	Itgb4	integrin beta 4	59.393	4.08418	0.813276	-0.206684	2.1384	0.000187574	0.00912783
218035	Vps41	VPS41 HOPS complex subunit	59.3449	4.08337	0.751038	-0.2863	1.97342	0.000834407	0.0309672
668218	Bin2	bridging integrator 2	59.3088	4.08276	0.715979	-0.334105	1.88035	0.00186148	0.0605705
52250	Reep1	receptor accessory protein 1	58.9781	4.07717	2.47852	0.907662	6.47897	1.46035e-27	8.50235e-25
269424	Jade1	jade family PHD finger 1	58.7975	4.0741	1.27498	0.242929	3.32434	6.46758e-10	9.4138e-08
107368	Pdzd8	PDZ domain containing 8	58.7268	4.0729	0.86942	-0.139929	2.26462	5.67104e-05	0.00330176
238330	Irf2bpl	interferon regulatory factor 2 binding protein-like	58.6508	4.0716	0.944953	-0.05662	2.45871	8.31498e-06	0.000590695
83558	Tex11	testis expressed gene 11	58.5028	4.06907	0.963048	-0.0376517	2.50051	5.43556e-06	0.000410234
15511	Hspa1b	heat shock protein 1B	58.4072	4.06744	1.48771	0.397238	3.8575	1.1307e-12	2.27564e-10
12049	Bcl2l10	Bcl2-like 10	58.3819	4.06701	1.16369	0.151597	3.01625	2.16024e-08	2.57052e-06
20514	Slc1a5	solute carrier family 1 (neutral amino acid transporter), member 5	57.8688	4.05818	0.75626	-0.27937	1.94579	0.0010622	0.0377255
381644	Cep135	centrosomal protein 135	57.7172	4.05555	0.768055	-0.263893	1.9718	0.000846352	0.0312154
18214	Ddr2	discoidin domain receptor family, member 2	57.0663	4.04421	0.958014	-0.0428927	2.43622	1.04347e-05	0.000717749
22147	Tuba3b	tubulin, alpha 3B	56.8935	4.04118	0.889387	-0.117223	2.25596	6.16495e-05	0.00353877
23922	Jtb	jumping translocation breakpoint	55.868	4.02299	0.871286	-0.137785	2.17652	0.000131316	0.00683932
100217450	Snora47	small nucleolar RNA, H/ACA box 47	55.6515	4.01911	1.00984	0.00979283	2.51441	4.71505e-06	0.000360868
18035	Nfkbia	nuclear factor of kappa light polypeptide gene enhancer in B cells inhibitor, alpha	55.1529	4.01011	1.40367	0.339088	3.4686	1.19802e-10	1.91472e-08
74134	Cyp2s1	cytochrome P450, family 2, subfamily s, polypeptide 1	53.6813	3.98306	1.31633	0.274845	3.17928	3.43057e-09	4.54677e-07
14531	Gcm1	glial cells missing homolog 1	53.2109	3.97426	1.64184	0.495819	3.93603	4.32819e-13	9.28396e-11
319880	Tmcc3	transmembrane and coiled coil domains 3	52.8963	3.96833	0.902459	-0.102632	2.15263	0.000164274	0.00818958
229599	Ciart	circadian associated repressor of transcription	52.2358	3.95577	0.860872	-0.149809	2.03164	0.000497627	0.02008
408062	Zfp873	zinc finger protein 873	50.7329	3.92657	0.839628	-0.174796	1.93282	0.00118856	0.0414902
140577	Ankrd6	ankyrin repeat domain 6	49.3806	3.89956	1.49002	0.398791	3.35165	4.70926e-10	7.04315e-08
666806	Gm8300	predicted gene 8300	48.9622	3.89105	0.946286	-0.0552108	2.11309	0.000237125	0.0108584
171168	Acer1	alkaline ceramidase 1	48.924	3.89027	1.30851	0.26889	2.92	6.28177e-08	7.16122e-06
229588	Gm128	predicted gene 128	48.5285	3.88215	1.18999	0.173941	2.63706	1.3208e-06	0.00011766
15903	Id3	inhibitor of DNA binding 3	48.4417	3.88036	1.08532	0.0818743	2.40141	1.4795e-05	0.000976468
57312	Mrps31	mitochondrial ribosomal protein S31	47.8161	3.86736	1.08801	0.0843547	2.38061	1.82043e-05	0.00117299
227937	Pkp4	plakophilin 4	47.7998	3.86702	0.970551	-0.0298911	2.12297	0.000216446	0.0102275
12015	Bad	BCL2-associated agonist of cell death	47.5974	3.86278	0.98633	-0.0137644	2.14961	0.00016898	0.0083476
53310	Dlg3	discs large MAGUK scaffold protein 3	46.7684	3.84521	0.995215	-0.00479621	2.13634	0.000191195	0.00920696
20321	Frrs1	ferric-chelate reductase 1	46.2631	3.83434	1.05846	0.056811	2.25086	6.47469e-05	0.0037008
24109	Ubl3	ubiquitin-like 3	46.2494	3.83405	1.06283	0.0609324	2.25958	5.95352e-05	0.00342948
18452	P4ha2	procollagen-proline, 2-oxoglutarate 4-dioxygenase (proline 4-hydroxylase), alpha II polypeptide	46.1194	3.83123	0.873047	-0.135766	1.85159	0.00237024	0.0734594
13164	Dazl	deleted in azoospermia-like	46.1092	3.83101	0.891848	-0.114459	1.8911	0.00169928	0.0563042
22712	Zfp54	zinc finger protein 54	46.0932	3.83066	0.896683	-0.109053	1.90078	0.0015649	0.0523841
52715	Ccdc43	coiled-coil domain containing 43	45.7975	3.82423	1.13485	0.126504	2.39229	1.62056e-05	0.00106526
68010	Bambi	BMP and activin membrane-bound inhibitor	45.2607	3.81244	1.09038	0.0865271	2.27516	5.12178e-05	0.00302519
211949	Spsb4	splA/ryanodine receptor domain and SOCS box containing 4	45.245	3.81209	1.38288	0.324166	2.88461	9.26491e-08	1.01367e-05
74125	Armc8	armadillo repeat containing 8	43.8374	3.78049	0.900881	-0.104382	1.82826	0.002877	0.0855854
20527	Slc2a3	solute carrier family 2 (facilitated glucose transporter), member 3	43.3189	3.76859	1.30543	0.266534	2.62192	1.54792e-06	0.000134587
237500	Tmtc3	transmembrane and tetratricopeptide repeat containing 3	42.8551	3.75783	1.19674	0.179602	2.38114	1.81084e-05	0.00117144
20620	Plk2	polo like kinase 2	41.9867	3.73735	3.7951	1.33371	7.41702	3.29665e-33	2.55914e-30
16412	Itgb1	integrin beta 1 (fibronectin receptor beta)	41.8004	3.73291	1.0391	0.0383549	2.02288	0.000538227	0.0215053
57319	Smpdl3a	sphingomyelin phosphodiesterase, acid-like 3A	41.3566	3.72223	2.01355	0.699899	3.88338	8.24485e-13	1.72317e-10
623459	Faiml	Fas apoptotic inhibitory molecule like	40.6264	3.70442	0.952171	-0.049011	1.80786	0.00340221	0.0970496
56312	Nupr1	nuclear protein transcription regulator 1	40.5111	3.70158	2.50896	0.919869	4.75181	1.48926e-17	5.05789e-15
213464	Rbbp5	retinoblastoma binding protein 5, histone lysine methyltransferase complex subunit	40.0338	3.68972	1.14899	0.138881	2.15352	0.000162919	0.00818567
18024	Nfe2l2	nuclear factor, erythroid derived 2, like 2	39.9104	3.68664	1.3036	0.265129	2.43667	1.03879e-05	0.000717557
194854	Gm9	predicted gene 9	39.8773	3.68581	1.71877	0.541612	3.21036	2.40533e-09	3.21408e-07
15894	Icam1	intercellular adhesion molecule 1	39.7115	3.68164	1.42667	0.355343	2.65499	1.09372e-06	9.90544e-05
99681	Tchh	trichohyalin	39.5613	3.67785	1.41976	0.350489	2.63332	1.37365e-06	0.000121703
100340	Smpdl3b	sphingomyelin phosphodiesterase, acid-like 3B	39.3994	3.67375	1.10736	0.101977	2.04647	0.000435478	0.0181101
14077	Fabp3	fatty acid binding protein 3, muscle and heart	39.317	3.67166	2.32484	0.843652	4.28851	5.4356e-15	1.50188e-12
17304	Mfge8	milk fat globule-EGF factor 8 protein	39.0626	3.66516	2.55202	0.936884	4.68065	3.72154e-17	1.21337e-14
68895	Rasl11a	RAS-like, family 11, member A	38.934	3.66187	1.05038	0.0491542	1.9209	0.0013172	0.0453974
77853	Msl2	MSL complex subunit 2	38.5557	3.6521	1.10861	0.103104	2.00995	0.000604085	0.0236158
14538	Gcnt2	glucosaminyl (N-acetyl) transferase 2, I-branching enzyme	38.5485	3.65192	1.18683	0.171287	2.15142	0.000166151	0.00823683
216233	Socs2	suppressor of cytokine signaling 2	38.473	3.64996	1.09374	0.0896065	1.97924	0.000792823	0.0295757
66736	Emc2	ER membrane protein complex subunit 2	37.7703	3.63152	1.07127	0.0688473	1.90717	0.00148187	0.0500114
13368	Dffb	DNA fragmentation factor, beta subunit	37.22	3.61685	1.41523	0.34729	2.48689	6.24589e-06	0.00046282
57170	Dolpp1	dolichyl pyrophosphate phosphatase 1	36.7384	3.60382	1.0483	0.0471699	1.8209	0.00305703	0.0897939
17083	Tmed1	transmembrane p24 trafficking protein 1	36.364	3.59358	1.17067	0.157577	2.015	0.000577492	0.0228502
102866	Pls3	plastin 3 (T-isoform)	35.3922	3.56649	1.08985	0.0860444	1.83111	0.00281004	0.0840538
53331	Stx7	syntaxin 7	35.2978	3.56382	1.0945	0.0902966	1.83453	0.00273161	0.0820087
58245	Gpr180	G protein-coupled receptor 180	35.2608	3.56277	1.48961	0.398513	2.49445	5.78271e-06	0.00043243
235339	Dlat	dihydrolipoamide S-acetyltransferase (E2 component of pyruvate dehydrogenase complex)	34.9752	3.55464	1.09546	0.0911717	1.82113	0.00305133	0.0897939
54126	Arhgef7	Rho guanine nucleotide exchange factor (GEF7)	34.7904	3.54934	1.1156	0.109397	1.84585	0.00248645	0.0760491
16828	Ldha	lactate dehydrogenase A	34.6963	3.54663	3.1122	1.13533	5.1369	9.9336e-20	3.85566e-17
14634	Gli3	GLI-Kruppel family member GLI3	33.5228	3.51223	1.39865	0.335507	2.23842	7.29603e-05	0.00412986
226641	Atf6	activating transcription factor 6	32.4243	3.47891	1.18284	0.167921	1.83712	0.0026736	0.0807131
15211	Hexa	hexosaminidase A	32.0367	3.46688	1.82585	0.602046	2.80521	2.19903e-07	2.25463e-05
19024	Ppfibp2	PTPRF interacting protein, binding protein 2 (liprin beta 2)	31.8774	3.4619	1.2909	0.25534	1.97441	0.000827188	0.0307872
69723	Rpain	RPA interacting protein	31.76	3.45821	1.30139	0.263436	1.98384	0.000761301	0.0287286
96957	Tmem62	transmembrane protein 62	31.6131	3.45357	1.58537	0.46082	2.40664	1.40425e-05	0.000938199
71979	Prr23a3	proline rich 23A, member 3	31.4759	3.44922	1.24074	0.215711	1.87609	0.00192965	0.0619237
12700	Cish	cytokine inducible SH2-containing protein	31.3457	3.44508	1.20457	0.186122	1.81458	0.00322003	0.0929078
12773	Ccr4	chemokine (C-C motif) receptor 4	30.7778	3.42679	1.48803	0.39745	2.20479	0.000100536	0.00537358
193740	Hspa1a	heat shock protein 1A	30.6638	3.42308	1.41313	0.345805	2.08679	0.00030194	0.0134121
14120	Fbp2	fructose bisphosphatase 2	30.5969	3.4209	1.9261	0.655498	2.83868	1.52964e-07	1.59847e-05
11639	Ak4	adenylate kinase 4	29.8979	3.39779	1.45716	0.376486	2.10298	0.00026028	0.011689
21346	Tagln2	transgelin 2	29.5933	3.38755	3.10218	1.13211	4.43562	8.48993e-16	2.51641e-13
27260	Plek2	pleckstrin 2	29.3016	3.37764	2.65033	0.974682	3.75555	3.89846e-12	7.56579e-10
11363	Acadl	acyl-Coenzyme A dehydrogenase, long-chain	29.2175	3.37477	3.792	1.33289	5.35927	5.29778e-21	2.15911e-18
19289	Igdcc3	immunoglobulin superfamily, DCC subclass, member 3	28.7483	3.35858	1.72876	0.547403	2.40751	1.39206e-05	0.000933886
217316	Slc16a5	solute carrier family 16 (monocarboxylic acid transporters), member 5	28.5403	3.35132	1.35573	0.304342	1.87556	0.00193828	0.0620784
66889	Rnf128	ring finger protein 128	28.2333	3.3405	1.91652	0.650509	2.62533	1.49372e-06	0.000130917
100126776	Esp24	exocrine gland secreted peptide 24	28.1108	3.33615	2.09342	0.738799	2.85629	1.26261e-07	1.3453e-05
13846	Ephb4	Eph receptor B4	27.876	3.32776	1.42413	0.353563	1.92827	0.00123618	0.0430205
56338	Txnip	thioredoxin interacting protein	27.623	3.31865	1.36821	0.313506	1.83718	0.00267231	0.0807131
230972	Arhgef16	Rho guanine nucleotide exchange factor (GEF) 16	27.5372	3.31554	1.73147	0.54897	2.31833	3.36493e-05	0.00206222
105171	Arrdc3	arrestin domain containing 3	27.1717	3.30218	1.38348	0.324601	1.82987	0.00283901	0.0847648
52466	Slc46a1	solute carrier family 46, member 1	26.9561	3.29421	2.62748	0.966027	3.44998	1.49127e-10	2.36027e-08
218442	Serinc5	serine incorporator 5	26.9392	3.29358	1.86725	0.624469	2.45037	9.04673e-06	0.000630256
66522	Pgpep1	pyroglutamyl-peptidase I	26.8809	3.29141	1.49384	0.40135	1.95645	0.00096806	0.0349918
15936	Ier2	immediate early response 2	26.8378	3.28981	1.72836	0.547174	2.26027	5.91396e-05	0.00341877
21847	Klf10	Kruppel-like factor 10	26.5876	3.28045	1.52933	0.424829	1.98288	0.000767802	0.0289069
20947	Swap70	SWA-70 protein	26.1366	3.26334	1.67375	0.515068	2.1363	0.000191278	0.00920696
16009	Igfbp3	insulin-like growth factor binding protein 3	26.0882	3.26148	2.05753	0.721507	2.62167	1.5521e-06	0.000134587
24017	Rnf13	ring finger protein 13	25.604	3.24275	1.70239	0.53203	2.13209	0.000198908	0.00953706
13537	Dusp2	dual specificity phosphatase 2	25.5219	3.23954	1.45756	0.376761	1.82007	0.00307796	0.0899227
76071	Jakmip1	janus kinase and microtubule interacting protein 1	25.3538	3.23293	2.71397	0.998412	3.36842	3.87417e-10	5.90249e-08
68927	Ptcd2	pentatricopeptide repeat domain 2	24.5672	3.20141	2.12379	0.753203	2.5604	2.93674e-06	0.000238183
80981	Arl4d	ADP-ribosylation factor-like 4D	24.3654	3.19316	1.63494	0.491604	1.95608	0.000971157	0.0350261
20499	Slc12a7	solute carrier family 12, member 7	24.3244	3.19148	1.86475	0.623125	2.22757	8.09384e-05	0.00445763
70956	Tex19.2	testis expressed gene 19.2	24.0922	3.18189	14.0631	2.64356	16.651	3.87905e-92	2.27785e-88
50505	Ercc4	excision repair cross-complementing rodent repair deficiency, complementation group 4	23.9782	3.17715	2.21315	0.794416	2.60894	1.773e-06	0.000151327
14696	Gnb4	guanine nucleotide binding protein (G protein), beta 4	23.9448	3.17575	1.79168	0.583156	2.10938	0.000245374	0.0111734
12721	Coro1a	coronin, actin binding protein 1A	23.6062	3.16151	1.78855	0.581406	2.07811	0.00032682	0.0142075
12345	Capzb	capping protein (actin filament) muscle Z-line, beta	23.3385	3.1501	2.07946	0.732109	2.39072	1.64615e-05	0.00107773
11828	Aqp3	aquaporin 3	23.2251	3.14523	8.4251	2.13121	9.64255	5.61025e-47	7.03525e-44
68416	Sycn	syncollin	22.4748	3.11239	2.95123	1.08222	3.27626	1.1279e-09	1.57154e-07
105837	Mtbp	Mdm2, transformed 3T3 cell double minute p53 binding protein	21.9711	3.08973	1.96036	0.673126	2.13085	0.00020121	0.00956305
21788	Tfpi	tissue factor pathway inhibitor	21.7265	3.07853	1.71528	0.539576	1.84512	0.00250168	0.0763715
22286	Utf1	undifferentiated embryonic cell transcription factor 1	21.6017	3.07277	1.9973	0.691798	2.13699	0.000190061	0.00920696
210853	Zfp947	zinc finger protein 947	21.299	3.05866	1.78091	0.577122	1.88054	0.00185838	0.0605705
74761	Mxra8	matrix-remodelling associated 8	21.2402	3.0559	1.78177	0.57761	1.87662	0.00192109	0.0617905
67096	Mmachc	methylmalonic aciduria cblC type, with homocystinuria	21.1256	3.05049	1.76718	0.569382	1.85187	0.00236481	0.0734306
73379	Dcbld2	discoidin, CUB and LCCL domain containing 2	20.6824	3.02928	2.41019	0.879706	2.47616	6.96607e-06	0.000509242
116701	Fgfrl1	fibroblast growth factor receptor-like 1	20.4706	3.01899	1.85227	0.61641	1.88474	0.00179361	0.0588319
22361	Vnn1	vanin 1	20.3821	3.01466	10.3934	2.34118	10.5329	1.36128e-52	2.21916e-49
68337	Crip2	cysteine rich protein 2	19.8762	2.98953	4.85807	1.58064	4.80872	7.1431e-18	2.53145e-15
66144	Atp6v1f	ATPase, H+ transporting, lysosomal V1 subunit F	19.8489	2.98815	2.0908	0.737547	2.06689	0.000361957	0.0156515
21425	Tfeb	transcription factor EB	19.431	2.96687	2.23598	0.80468	2.16674	0.000143949	0.00740272
17864	Mybl1	myeloblastosis oncogene-like 1	19.3784	2.96416	2.11766	0.750311	2.04687	0.000433893	0.0180903
330463	Zfp78	zinc finger protein 78	19.3518	2.96278	1.86991	0.625888	1.80506	0.00348099	0.0985191
326618	Tpm4	tropomyosin 4	19.2011	2.95497	3.65303	1.29556	3.50057	8.2168e-11	1.3395e-08
75697	C2cd4b	C2 calcium-dependent domain containing 4B	19.1634	2.953	2.58236	0.948703	2.47002	7.41474e-06	0.000537222
382156	Fbxw22	F-box and WD-40 domain protein 22	19.1031	2.94985	2.09119	0.737735	1.9943	0.000694089	0.0264989
52187	Rragd	Ras-related GTP binding D	19.0837	2.94884	2.91747	1.07072	2.77965	2.89745e-07	2.84544e-05
15170	Ptpn6	protein tyrosine phosphatase, non-receptor type 6	18.9932	2.94408	2.28683	0.827169	2.1691	0.0001408	0.00726365
73467	1700066M21Rik	RIKEN cDNA 1700066M21 gene	18.8732	2.93774	2.21634	0.795856	2.08974	0.000293892	0.0130902
546336	Prrg1	proline rich Gla (G-carboxyglutamic acid) 1	18.8535	2.9367	2.26783	0.818824	2.1362	0.000191459	0.00920696
66961	Neat1	nuclear paraspeckle assembly transcript 1 (non-protein coding)	18.6079	2.92358	2.0899	0.737117	1.94446	0.00107455	0.0379985
18073	Nid1	nidogen 1	18.3016	2.90699	2.76515	1.0171	2.53284	3.9023e-06	0.000305843
75744	Svip	small VCP/p97-interacting protein	18.2014	2.9015	2.35166	0.855119	2.14296	0.000179777	0.00885414
70237	Bhlhb9	basic helix-loop-helix domain containing, class B9	18.1831	2.90049	4.1078	1.41289	3.73973	4.7192e-12	9.05086e-10
19716	Bex1	brain expressed X-linked 1	17.7252	2.87499	4.36225	1.47299	3.87701	8.91165e-13	1.81597e-10
19165	Psen2	presenilin 2	17.6187	2.86896	2.0556	0.720568	1.81658	0.00316757	0.0920458
12307	Calb1	calbindin 1	17.372	2.85486	17.3312	2.85251	15.1134	4.4139e-82	1.43911e-78
223693	Tmem184b	transmembrane protein 184b	17.3225	2.85201	2.23685	0.80507	1.94536	0.0010662	0.0377852
21885	Tle1	transducin-like enhancer of split 1	17.3031	2.85088	2.50325	0.917589	2.17473	0.000133545	0.00693327
15368	Hmox1	heme oxygenase 1	17.2913	2.8502	3.63088	1.28947	3.15235	4.66179e-09	5.98397e-07
72552	Hsdl1	hydroxysteroid dehydrogenase like 1	16.7936	2.821	2.14481	0.763051	1.81141	0.00330485	0.0945186
227327	B3gnt7	UDP-GlcNAc:betaGal beta-1,3-N-acetylglucosaminyltransferase 7	16.6492	2.81236	2.2879	0.827635	1.91653	0.00136764	0.0468388
14863	Gstm2	glutathione S-transferase, mu 2	16.5717	2.8077	19.9023	2.99084	16.5983	8.6026e-92	3.50599e-88
15186	Hdc	histidine decarboxylase	16.5616	2.80708	2.65884	0.97789	2.21615	9.02449e-05	0.00487143
18793	Plaur	plasminogen activator, urokinase receptor	16.4662	2.80131	4.98747	1.60693	4.13441	3.73245e-14	9.08156e-12
18715	Pim2	proviral integration site 2	16.4624	2.80108	2.74766	1.01075	2.27719	5.02241e-05	0.00299909
269473	Lrig2	leucine-rich repeats and immunoglobulin-like domains 2	16.2451	2.78779	2.93704	1.0774	2.40368	1.4463e-05	0.00095844
19252	Dusp1	dual specificity phosphatase 1	16.2195	2.78621	2.41181	0.880376	1.97088	0.000853249	0.0313988
408068	Zfp738	zinc finger protein 738	16.0472	2.77553	2.24996	0.810914	1.8201	0.00307731	0.0899227
27643	Ubl4a	ubiquitin-like 4A	16.0132	2.77341	2.62733	0.96597	2.12109	0.000220233	0.0103465
382207	Jade3	jade family PHD finger 3	15.9837	2.77157	2.29803	0.832051	1.852	0.00236218	0.0734306
94275	Maged1	melanoma antigen, family D, 1	15.9537	2.76969	2.36414	0.860413	1.90188	0.0015503	0.0520019
54604	Pcnx	pecanex homolog	15.5394	2.74338	3.02405	1.1066	2.37274	1.9684e-05	0.00126334
15926	Idh1	isocitrate dehydrogenase 1 (NADP+), soluble	15.5128	2.74167	2.84264	1.04473	2.22677	8.15539e-05	0.00445833
268417	Zkscan17	zinc finger with KRAB and SCAN domains 17	15.1564	2.71842	2.47054	0.904438	1.89299	0.00167223	0.0555209
17684	Cited2	Cbp/p300-interacting transactivator, with Glu/Asp-rich carboxy-terminal domain, 2	14.6882	2.68705	2.969	1.08822	2.20796	9.75502e-05	0.0052484
245305	B230307C23Rik	RIKEN cDNA B230307C23 gene	14.4635	2.67163	4.20354	1.43593	3.08044	1.05168e-08	1.29883e-06
16391	Irf9	interferon regulatory factor 9	14.4116	2.66804	3.90988	1.36351	2.85546	1.27416e-07	1.34879e-05
236193	Zfp709	zinc finger protein 709	14.354	2.66403	2.81685	1.03562	2.04935	0.000424285	0.0177807
26900	Ddx3y	DEAD (Asp-Glu-Ala-Asp) box polypeptide 3, Y-linked	14.0002	2.63907	3.03114	1.10894	2.15334	0.000163191	0.00818567
100043468	Zfp955b	zinc finger protein 955B	13.9176	2.63316	2.65308	0.975722	1.87415	0.00196146	0.0626976
93679	Trim8	tripartite motif-containing 8	13.7649	2.62212	3.01504	1.10361	2.1075	0.000249659	0.0113054
14862	Gstm1	glutathione S-transferase, mu 1	13.432	2.59764	17.8139	2.87998	12.1638	5.40932e-63	1.10228e-59
72065	Rap2c	RAP2C, member of RAS oncogene family	13.4246	2.59709	2.65495	0.976427	1.81192	0.00329104	0.0944552
75811	Saxo1	stabilizer of axonemal microtubules 1	12.5648	2.5309	7.25088	1.98112	4.64442	5.92484e-17	1.89386e-14
77781	Epm2aip1	EPM2A (laforin) interacting protein 1	12.5177	2.52715	3.07145	1.12215	1.9603	0.000936073	0.0340622
75352	4930550L24Rik	RIKEN cDNA 4930550L24 gene	12.4527	2.52194	3.70242	1.30899	2.35122	2.43556e-05	0.00152124
16777	Lamb1	laminin B1	12.3817	2.51622	3.26543	1.18339	2.06236	0.000377156	0.01618
320360	Ric3	RIC3 acetylcholine receptor chaperone	12.3773	2.51586	3.52863	1.26091	2.22782	8.07424e-05	0.00445763
14184	Fgfr3	fibroblast growth factor receptor 3	12.3454	2.51328	6.59976	1.88703	4.15651	2.83491e-14	7.10996e-12
14537	Gcnt1	glucosaminyl (N-acetyl) transferase 1, core 2	11.9691	2.48233	4.74378	1.55683	2.90008	7.81955e-08	8.67172e-06
15564	Htr5b	5-hydroxytryptamine (serotonin) receptor 5B	11.9244	2.47859	4.44286	1.4913	2.70637	6.34882e-07	6.00915e-05
83454	Nxf2	nuclear RNA export factor 2	11.8828	2.47509	4.28647	1.45546	2.60233	1.89959e-06	0.000161287
171167	Fut10	fucosyltransferase 10	11.4014	2.43373	3.47291	1.24499	2.02616	0.000522662	0.0209863
107569	Nt5c3	5'-nucleotidase, cytosolic III	11.1589	2.41223	4.01826	1.39085	2.29627	4.17306e-05	0.0025196
218772	Rarb	retinoic acid receptor, beta	11.1587	2.41222	5.3537	1.67779	3.05939	1.33258e-08	1.62896e-06
245423	Gm364	predicted gene 364	11.1108	2.40792	6.15395	1.81709	3.50213	8.06602e-11	1.3282e-08
211286	Cln5	ceroid-lipofuscinosis, neuronal 5	11.1078	2.40765	3.98317	1.38208	2.26619	5.58582e-05	0.00327554
15107	Hadh	hydroxyacyl-Coenzyme A dehydrogenase	10.9792	2.39601	4.96365	1.60214	2.7925	2.52266e-07	2.53854e-05
76267	Fads1	fatty acid desaturase 1	10.8409	2.38332	3.24852	1.1782	1.80536	0.00347253	0.0984508
19241	Tmsb4x	thymosin, beta 4, X chromosome	10.8092	2.3804	9.76457	2.27876	5.41138	2.65596e-21	1.11019e-18
16975	Lrp8	low density lipoprotein receptor-related protein 8, apolipoprotein e receptor	10.7446	2.3744	3.99664	1.38546	2.2021	0.000103136	0.00545884
11737	Anp32a	acidic (leucine-rich) nuclear phosphoprotein 32 family, member A	10.7444	2.37439	5.28016	1.66396	2.90926	7.0694e-08	7.94795e-06
22690	Zfp28	zinc finger protein 28	10.7376	2.37375	3.77711	1.32896	2.07983	0.000321747	0.014062
75514	1700013H16Rik	RIKEN cDNA 1700013H16 gene	9.57584	2.25924	3.93674	1.37035	1.94053	0.0011118	0.0390616
332221	Zscan10	zinc finger and SCAN domain containing 10	9.49896	2.25118	3.77412	1.32817	1.8459	0.00248545	0.0760491
15939	Ier5	immediate early response 5	9.40085	2.2408	3.89141	1.35877	1.88421	0.00180163	0.0589764
214425	Cilp	cartilage intermediate layer protein, nucleotide pyrophosphohydrolase	9.25452	2.22511	7.20069	1.97418	3.43393	1.80077e-10	2.82271e-08
380768	Ccdc177	coiled-coil domain containing 177	9.22489	2.2219	4.05437	1.3998	1.92748	0.00124464	0.0431705
18718	Pip4k2a	phosphatidylinositol-5-phosphate 4-kinase, type II, alpha	9.11529	2.20995	3.93661	1.37032	1.84992	0.00240353	0.0740686
101243624	Gm29811	predicted gene, 29811	8.74789	2.16881	6.03318	1.79727	2.72416	5.25251e-07	5.06665e-05
19128	Pros1	protein S (alpha)	8.7349	2.16733	5.56502	1.7165	2.50915	4.97598e-06	0.000377295
12659	Ovgp1	oviductal glycoprotein 1	8.47692	2.13735	5.49185	1.70327	2.40506	1.42658e-05	0.000949226
18799	Plcd1	phospholipase C, delta 1	8.37254	2.12496	7.894	2.0661	3.41563	2.23145e-10	3.46449e-08
22025	Nr2c1	nuclear receptor subfamily 2, group C, member 1	8.18486	2.10229	6.7514	1.90975	2.85752	1.24577e-07	1.33609e-05
214444	Cdk5rap2	CDK5 regulatory subunit associated protein 2	8.16643	2.10003	7.87992	2.06432	3.32786	6.20862e-10	9.11828e-08
18744	Pja1	praja ring finger ubiquitin ligase 1	7.72406	2.04434	4.71929	1.55166	1.88784	0.00174705	0.0576507
100737	Dcun1d4	DCN1, defective in cullin neddylation 1, domain containing 4 (S. cerevisiae)	7.64607	2.03419	6.02541	1.79599	2.38659	1.71517e-05	0.00111843
21372	Tbl1x	transducin (beta)-like 1 X-linked	7.62973	2.03205	7.18495	1.97199	2.83994	1.50869e-07	1.58675e-05
384009	Glipr2	GLI pathogenesis-related 2	7.47657	2.01177	5.08456	1.62621	1.97039	0.000856934	0.0314634
30940	Usp25	ubiquitin specific peptidase 25	7.44166	2.00709	4.87099	1.5833	1.87902	0.00188244	0.0609149
216166	Plk5	polo like kinase 5	7.24673	1.98055	16.1025	2.77898	6.05285	4.86766e-25	2.47977e-22
213742	Xist	inactive X specific transcripts	7.23982	1.9796	14.8698	2.69933	5.58426	2.66111e-22	1.20504e-19
16449	Jag1	jagged 1	7.15375	1.96764	5.45521	1.69657	2.02489	0.000528638	0.0211741
93838	Dqx1	DEAQ RNA-dependent ATPase	5.98376	1.78905	9.24212	2.22377	2.88058	9.68371e-08	1.05243e-05
68285	C630043F03Rik	RIKEN cDNA C630043F03 gene	5.87625	1.77092	7.91559	2.06883	2.42366	1.18399e-05	0.000797578
16763	Lad1	ladinin	5.74902	1.74903	6.22308	1.82827	1.86497	0.00211912	0.0674726
57442	Kcne3	potassium voltage-gated channel, Isk-related subfamily, gene 3	5.7283	1.74542	11.7563	2.46439	3.51073	7.28671e-11	1.23737e-08
14620	Gjb3	gap junction protein, beta 3	5.46752	1.69883	12.2834	2.50825	3.50416	7.8755e-11	1.31007e-08
100503240	Trpc5os	transient receptor potential cation channel, subfamily C, member 5, opposite strand	5.1594	1.64082	9.3848	2.23909	2.52897	4.06075e-06	0.000316738
22441	Xlr	X-linked lymphocyte-regulated	5.04565	1.61853	8.5802	2.14946	2.26202	5.81508e-05	0.00337357
77777	Ulbp1	UL16 binding protein 1	5.00485	1.61041	7.51881	2.01741	1.96645	0.000887052	0.032496
18590	Pdgfa	platelet derived growth factor, alpha	4.80953	1.5706	13.936	2.63448	3.50481	7.81537e-11	1.31007e-08
14426	Galnt4	polypeptide N-acetylgalactosaminyltransferase 4	4.80901	1.57049	9.86249	2.28874	2.48008	6.69391e-06	0.00049155
620419	Zfp963	zinc finger protein 963	4.72573	1.55302	7.76617	2.04978	1.91964	0.00133155	0.0457951
116914	Slc19a2	solute carrier family 19 (thiamine transporter), member 2	4.68303	1.54395	9.13208	2.21179	2.23719	7.38243e-05	0.0041643
68041	Mid1ip1	Mid1 interacting protein 1 (gastrulation specific G12-like (zebrafish))	4.52963	1.51064	11.8851	2.47529	2.81769	1.92115e-07	1.99481e-05
67731	Fbxo32	F-box protein 32	4.43284	1.48904	9.77067	2.27938	2.26763	5.50868e-05	0.00324197
16952	Anxa1	annexin A1	4.39162	1.4797	17.7777	2.87794	4.08813	6.63165e-14	1.54442e-11
20704	Serpina1e	serine (or cysteine) peptidase inhibitor, clade A, member 1E	3.89826	1.36053	9.79583	2.28196	2.00286	0.000643396	0.0249729
237558	Myrfl	myelin regulatory factor-like	3.74403	1.32016	10.8073	2.38023	2.12334	0.000215705	0.0102222
68312	Gstm7	glutathione S-transferase, mu 7	3.62436	1.28768	25.2581	3.22915	4.8058	7.41754e-18	2.57278e-15
110173	Manba	mannosidase, beta A, lysosomal	3.60459	1.28221	10.0284	2.30542	1.8978	0.00160521	0.0536233
110751	Adam33	a disintegrin and metallopeptidase domain 33	3.36431	1.21322	16.5766	2.80799	2.93024	5.6114e-08	6.44205e-06
320683	Zfp629	zinc finger protein 629	3.28496	1.18936	10.7275	2.37281	1.85207	0.00236085	0.0734306
76413	1700016D06Rik	RIKEN cDNA 1700016D06 gene	3.20599	1.16502	13.0727	2.57053	2.20328	0.000101987	0.00541562
381524	AI427809	expressed sequence AI427809	3.18321	1.15789	10.839	2.38315	1.81396	0.00323655	0.0932196
100504285	Abhd12b	abhydrolase domain containing 12B	3.17381	1.15493	12.2321	2.50407	2.04113	0.000456922	0.0187154
279185	Gm13083	predicted gene 13083	3.15608	1.14933	13.3923	2.59468	2.22236	8.50587e-05	0.00460673
239420	Csmd3	CUB and Sushi multiple domains 3	3.07467	1.1232	15.7453	2.75654	2.54613	3.40296e-06	0.000267996
17002	Ltf	lactotransferrin	3.03299	1.10955	12.5313	2.52823	1.99922	0.000664526	0.0255498
20927	Abcc8	ATP-binding cassette, sub-family C (CFTR/MRP), member 8	2.83099	1.04063	16.8532	2.82454	2.51133	4.86594e-06	0.000370676
245595	Zfp711	zinc finger protein 711	2.82873	1.03983	27.1876	3.30276	4.04809	1.08877e-13	2.49988e-11
22262	Uox	urate oxidase	2.53028	0.928331	29.6104	3.38813	3.94761	3.75505e-13	8.16198e-11
212919	Kctd7	potassium channel tetramerisation domain containing 7	2.5297	0.928102	15.4076	2.73486	2.05364	0.000408153	0.0172376
16669	Krt19	keratin 19	2.52234	0.925185	23.7955	3.1695	3.16249	4.15374e-09	5.37415e-07
64058	Perp	PERP, TP53 apoptosis effector	2.43528	0.890062	20.6414	3.0273	2.64939	1.16012e-06	0.000103914
21943	Tnfsf11	tumor necrosis factor (ligand) superfamily, member 11	2.39019	0.871373	20.5191	3.02136	2.58533	2.26771e-06	0.000190558
414111	C130083M11Rik	RIKEN cDNA C130083M11 gene	2.37004	0.862907	20.4318	3.01709	2.5528	3.17671e-06	0.000254168
12652	Chga	chromogranin A	2.24917	0.810562	16.3042	2.79142	1.93398	0.00117673	0.0411655
320237	Smim10l2a	small integral membrane protein 10 like 2A	2.2164	0.795886	16.3342	2.79326	1.90952	0.00145231	0.0493241
13076	Cyp1a1	cytochrome P450, family 1, subfamily a, polypeptide 1	1.86349	0.622451	19.8747	2.98945	1.95577	0.000973782	0.0350433
218311	Zfp455	zinc finger protein 455	1.64519	0.497853	23.6917	3.16512	2.05977	0.000386133	0.0164354
12520	Cd81	CD81 antigen	1.58567	0.461005	23.4453	3.15467	1.965	0.000898367	0.0328367
18175	Nrap	nebulin-related anchoring protein	1.4673	0.383427	27.0458	3.29753	2.0984	0.000271468	0.0121579
212933	Pm20d1	peptidase M20 domain containing 1	1.41534	0.347371	28.3518	3.34469	2.12219	0.000218012	0.0102718
21835	Thrsp	thyroid hormone responsive	1.41016	0.343706	33	3.49651	2.46113	8.11387e-06	0.000580142
58210	Sectm1b	secreted and transmembrane 1B	1.31975	0.277445	30.3386	3.41242	2.11822	0.00022617	0.0104745
12557	Cdh17	cadherin 17	1.30405	0.265477	33	3.49651	2.27675	5.044e-05	0.003001
24014	Rnasel	ribonuclease L (2', 5'-oligoisoadenylate synthetase-dependent)	1.25484	0.22701	33	3.49651	2.19119	0.000114352	0.00601342
224762	Trim31	tripartite motif-containing 31	1.19766	0.180366	31.2346	3.44153	1.97983	0.000788684	0.0294888
12511	Cd6	CD6 antigen	1.18025	0.16573	33	3.49651	2.06146	0.000380248	0.0162327
210510	Tdrd6	tudor domain containing 6	1.16926	0.156371	33	3.49651	2.04233	0.000452004	0.0185606
117591	Slc2a9	solute carrier family 2 (facilitated glucose transporter), member 9	1.13383	0.125599	33	3.49651	1.98068	0.000782803	0.0293362
14234	Foxc2	forkhead box C2	1.11711	0.110744	31.3719	3.44591	1.8553	0.00229798	0.0721805
17888	Myh6	myosin, heavy polypeptide 6, cardiac muscle, alpha	1.11506	0.108905	33	3.49651	1.94801	0.00104188	0.0371658
207686	Cfap69	cilia and flagella associated protein 69	1.0984	0.0938508	33	3.49651	1.91901	0.00133874	0.0459455
21938	Tnfrsf1b	tumor necrosis factor receptor superfamily, member 1b	1.06423	0.0622544	33	3.49651	1.85954	0.00221778	0.0702024

## Sheet: Ahr++8C
ID_geneid	Name_GeneSymbol	Name	mean	logmean	cv2	logcv2	ratio	pval	padj
11650	Alppl2	alkaline phosphatase, placental-like 2	12724.2	9.45126	0.221007	-1.50956	3.73173	4.02954e-20	8.1976e-18
171284	Timd2	T cell immunoglobulin and mucin domain containing 2	10971.2	9.30303	0.128112	-2.05485	2.15103	8.61676e-07	3.61438e-05
67945	Rpl41	ribosomal protein L41	8121.15	9.00223	0.101424	-2.28845	1.67888	0.000927611	0.0192808
12512	Cd63	CD63 antigen	6166.08	8.72682	0.133317	-2.01503	2.16941	6.3766e-07	2.73103e-05
100861531	Rn45s	45S pre-ribosomal RNA	5069.12	8.53092	0.20031	-1.60789	3.21067	2.30882e-15	2.93563e-13
20229	Sat1	spermidine/spermine N1-acetyl transferase 1	5049.31	8.52701	0.106293	-2.24156	1.70315	0.00067486	0.0146055
18263	Odc1	ornithine decarboxylase, structural 1	4277.14	8.36104	0.139353	-1.97074	2.19929	3.89347e-07	1.74083e-05
233724	Tmem41b	transmembrane protein 41B	4094.91	8.3175	0.116179	-2.15263	1.82555	0.000125972	0.00330676
16976	Lrpap1	low density lipoprotein receptor-related protein associated protein 1	3404.43	8.13283	0.139587	-1.96907	2.14877	8.94087e-07	3.73109e-05
268697	Ccnb1	cyclin B1	3304.88	8.10316	0.149231	-1.90226	2.28892	8.61361e-08	4.34014e-06
19025	Ctsa	cathepsin A	3258.49	8.08902	0.214384	-1.53999	3.28245	5.30014e-16	7.18831e-14
108705	Pttg1ip	pituitary tumor-transforming 1 interacting protein	3109.75	8.0423	0.154059	-1.87042	2.34476	3.29626e-08	1.77638e-06
13032	Ctsc	cathepsin C	2960.01	7.99295	0.18117	-1.70832	2.7393	2.51828e-11	2.02896e-09
330064	Slc5a6	solute carrier family 5 (sodium-dependent vitamin transporter), member 6	2689.85	7.89724	0.211143	-1.55522	3.1494	8.0216e-15	9.81591e-13
230709	Zmpste24	zinc metallopeptidase, STE24	2631.13	7.87517	0.12517	-2.07808	1.86089	7.59161e-05	0.00208705
12527	Cd9	CD9 antigen	2624.43	7.87262	0.162478	-1.81721	2.41462	9.70821e-09	5.70401e-07
232087	Mat2a	methionine adenosyltransferase II, alpha	2351.82	7.76294	0.135337	-1.99999	1.97666	1.35715e-05	0.000459202
18618	Pemt	phosphatidylethanolamine N-methyltransferase	2187.03	7.6903	0.189552	-1.66309	2.73439	2.76417e-11	2.2161e-09
252830	Obox6	oocyte specific homeobox 6	2169.1	7.68207	0.108081	-2.22488	1.55685	0.00423202	0.0707874
245688	Rbbp7	retinoblastoma binding protein 7, chromatin remodeling factor	2098.67	7.64906	0.113198	-2.17862	1.62093	0.00194051	0.0361762
13039	Ctsl	cathepsin L	2064.93	7.63285	0.316342	-1.15093	4.51641	1.04334e-27	3.85918e-25
72289	Malat1	metastasis associated lung adenocarcinoma transcript 1 (non-coding RNA)	2049.7	7.62545	0.941618	-0.0601558	13.4251	9.86869e-127	5.35376e-123
66991	Khdc3	KH domain containing 3, subcortical maternal complex member	2047.27	7.62426	0.125202	-2.07783	1.78467	0.000223626	0.00548118
13684	Eif4e	eukaryotic translation initiation factor 4E	1865.07	7.53106	0.135596	-1.99808	1.89839	4.39139e-05	0.0013162
102436	Lars2	leucyl-tRNA synthetase, mitochondrial	1799.88	7.49547	0.669103	-0.401817	9.30026	3.13198e-79	7.28186e-76
11740	Slc25a5	solute carrier family 25 (mitochondrial carrier, adenine nucleotide translocator), member 5	1727.86	7.45464	0.136357	-1.99248	1.87917	5.82081e-05	0.00165618
14873	Gsto1	glutathione S-transferase omega 1	1710.02	7.44426	0.271517	-1.30373	3.73357	3.87255e-20	8.08023e-18
14824	Grn	granulin	1583.56	7.36743	0.205468	-1.58246	2.77778	1.21069e-11	1.0002e-09
22042	Tfrc	transferrin receptor	1582.73	7.36691	0.217541	-1.52537	2.94064	5.16097e-13	5.12163e-11
56374	Tmem59	transmembrane protein 59	1568.85	7.3581	0.151995	-1.88391	2.05048	4.32116e-06	0.000160931
13033	Ctsd	cathepsin D	1541.03	7.34021	0.193057	-1.64477	2.59369	3.8328e-10	2.62096e-08
17748	Mt1	metallothionein 1	1538.57	7.33861	0.183683	-1.69454	2.46683	3.83707e-09	2.37446e-07
75909	Vmp1	vacuole membrane protein 1	1504.84	7.31644	0.12829	-2.05346	1.71398	0.000584658	0.0128759
27061	Bcap31	B cell receptor associated protein 31	1483.38	7.30208	0.254157	-1.3698	3.38399	6.46813e-17	1.00256e-14
268756	Gulo	gulonolactone (L-) oxidase	1474.64	7.29617	0.124061	-2.08698	1.64948	0.00135415	0.0266169
14609	Gja1	gap junction protein, alpha 1	1415.04	7.25491	0.284524	-1.25694	3.74501	3.02492e-20	6.4777e-18
20090	Rps29	ribosomal protein S29	1344.06	7.20345	0.149271	-1.90199	1.93936	2.38757e-05	0.000763411
14325	Ftl1	ferritin light polypeptide 1	1294.92	7.1662	0.202694	-1.59606	2.60792	2.94773e-10	2.04146e-08
67248	Rpl39	ribosomal protein L39	1294.82	7.16612	0.205477	-1.58242	2.64368	1.5188e-10	1.1035e-08
15903	Id3	inhibitor of DNA binding 3	1262.77	7.14106	0.168387	-1.78149	2.15201	8.47998e-07	3.57113e-05
14667	Gm2a	GM2 ganglioside activator protein	1261.03	7.13969	0.150335	-1.89489	1.92059	3.16104e-05	0.000987447
14827	Pdia3	protein disulfide isomerase associated 3	1245.75	7.1275	0.188385	-1.66927	2.39873	1.28453e-08	7.41339e-07
11461	Actb	actin, beta	1212.69	7.10059	0.237255	-1.43862	2.99871	1.64136e-13	1.76908e-11
54397	Ppt2	palmitoyl-protein thioesterase 2	1211.29	7.09944	0.250038	-1.38614	3.15927	6.5681e-15	8.15999e-13
68337	Crip2	cysteine rich protein 2	1148.14	7.0459	0.183521	-1.69542	2.28388	9.38624e-08	4.68592e-06
102334	Ankrd10	ankyrin repeat domain 10	1141.95	7.0405	0.215955	-1.53268	2.68331	7.24199e-11	5.50763e-09
12864	Cox6c	cytochrome c oxidase subunit 6C	1114.79	7.01642	0.153342	-1.87508	1.89195	4.82784e-05	0.00141705
20728	Spic	Spi-C transcription factor (Spi-1/PU.1 related)	1085.27	6.98958	0.47942	-0.735179	5.86799	1.42421e-41	1.05359e-38
77053	Sun1	Sad1 and UNC84 domain containing 1	1039.08	6.94609	0.194887	-1.63534	2.3539	2.81273e-08	1.53539e-06
52858	Cdipt	CDP-diacylglycerol--inositol 3-phosphatidyltransferase (phosphatidylinositol synthase)	1035.34	6.94248	0.14238	-1.94926	1.71779	0.000555731	0.0122887
14571	Gpd2	glycerol phosphate dehydrogenase 2, mitochondrial	1035.16	6.94231	0.132041	-2.02464	1.59297	0.00274042	0.0484259
20510	Slc1a1	solute carrier family 1 (neuronal/epithelial high affinity glutamate transporter, system Xag), member 1	1017.67	6.92527	0.266321	-1.32305	3.19586	3.1224e-15	3.909e-13
11758	Prdx6	peroxiredoxin 6	1007	6.91473	0.195062	-1.63444	2.33299	4.04166e-08	2.15666e-06
12857	Cox4i1	cytochrome c oxidase subunit 4I1	985.901	6.89356	0.135828	-1.99636	1.6136	0.00212599	0.0390085
104479	Ccdc117	coiled-coil domain containing 117	948.269	6.85464	0.131013	-2.03246	1.53679	0.00535753	0.0871937
347712	Pramel7	preferentially expressed antigen in melanoma like 7	933.718	6.83917	0.162407	-1.81765	1.89531	4.5952e-05	0.00136473
20843	Stag2	stromal antigen 2	921.53	6.82604	0.137239	-1.98603	1.59456	0.00268772	0.0477019
14387	Gaa	glucosidase, alpha, acid	919.618	6.82396	0.280073	-1.2727	3.25186	9.93944e-16	1.30455e-13
52250	Reep1	receptor accessory protein 1	914.609	6.8185	0.206457	-1.57766	2.39271	1.42799e-08	8.09777e-07
72560	Naalad2	N-acetylated alpha-linked acidic dipeptidase 2	912.2	6.81586	0.154085	-1.87025	1.78415	0.000225235	0.00550406
70495	Atp6ap2	ATPase, H+ transporting, lysosomal accessory protein 2	898.992	6.80127	0.203625	-1.59147	2.34612	3.21972e-08	1.7409e-06
22631	Ywhaz	tyrosine 3-monooxygenase/tryptophan 5-monooxygenase activation protein, zeta polypeptide	877.768	6.77738	0.140338	-1.9637	1.60369	0.00240294	0.0432608
54208	Arl6ip1	ADP-ribosylation factor-like 6 interacting protein 1	875.937	6.77529	0.170714	-1.76776	1.94939	2.05287e-05	0.000665547
17750	Mt2	metallothionein 2	867.423	6.76553	0.221258	-1.50843	2.51796	1.52863e-09	9.79468e-08
98386	Lbr	lamin B receptor	853.9	6.74981	0.16156	-1.82288	1.82846	0.000120874	0.00320036
14455	Gas5	growth arrest specific 5	845.365	6.73977	0.57076	-0.560787	6.43659	1.28702e-47	1.16368e-44
22361	Vnn1	vanin 1	843.169	6.73717	0.456561	-0.784033	5.14398	4.81713e-34	2.37572e-31
27388	Ptdss2	phosphatidylserine synthase 2	840.48	6.73397	0.42527	-0.855032	4.78597	2.09881e-30	8.53955e-28
64138	Ctsz	cathepsin Z	829.902	6.72131	0.262049	-1.33923	2.93573	5.68326e-13	5.60576e-11
58207	Slc43a3	solute carrier family 43, member 3	825.353	6.71581	0.155472	-1.86129	1.7383	0.000421984	0.00956518
13685	Eif4ebp1	eukaryotic translation initiation factor 4E binding protein 1	800.812	6.68563	0.140665	-1.96137	1.55553	0.00429913	0.0718361
66087	Emc3	ER membrane protein complex subunit 3	799.507	6.684	0.154223	-1.86936	1.70443	0.000663542	0.0143989
217122	Gm11545	predicted gene 11545	795.722	6.67925	0.14119	-1.95765	1.55767	0.0041915	0.0702306
245128	AU018091	expressed sequence AU018091	789.459	6.67135	0.208855	-1.56611	2.29743	7.44734e-08	3.78767e-06
16784	Lamp2	lysosomal-associated membrane protein 2	784.323	6.66482	0.498633	-0.695885	5.4717	1.99744e-37	1.20401e-34
18453	P4hb	prolyl 4-hydroxylase, beta polypeptide	771.927	6.64889	0.249378	-1.38879	2.72023	3.61343e-11	2.84099e-09
12313	Calm1	calmodulin 1	750.429	6.62064	0.176648	-1.73359	1.90631	3.90703e-05	0.00118412
245860	Atg9a	autophagy related 9A	746.241	6.61505	0.177285	-1.73	1.90907	3.75081e-05	0.00115178
76893	Cers2	ceramide synthase 2	743.985	6.61202	0.193781	-1.64103	2.08427	2.53029e-06	9.87542e-05
14828	Hspa5	heat shock protein 5	703.092	6.55549	0.295055	-1.22059	3.10396	2.00696e-14	2.34988e-12
224088	Atp13a3	ATPase type 13A3	682.619	6.52594	0.275818	-1.28801	2.86727	2.16128e-12	1.93268e-10
72027	Slc39a4	solute carrier family 39 (zinc transporter), member 4	682.476	6.52573	0.324404	-1.12577	3.37206	8.29158e-17	1.26117e-14
100504715	Tmppe	transmembrane protein with metallophosphoesterase domain	679.357	6.52115	0.336632	-1.08877	3.49265	6.62781e-18	1.08957e-15
20496	Slc12a2	solute carrier family 12, member 2	678.656	6.52012	0.431895	-0.839572	4.47916	2.44277e-27	8.45874e-25
12215	Bsg	basigin	678.112	6.51931	0.212512	-1.54875	2.20323	3.64662e-07	1.63947e-05
54411	Atp6ap1	ATPase, H+ transporting, lysosomal accessory protein 1	673.161	6.51198	0.277932	-1.28038	2.87286	1.93911e-12	1.74359e-10
20597	Smpd1	sphingomyelin phosphodiesterase 1, acid lysosomal	671.992	6.51025	0.172194	-1.75913	1.77862	0.000243174	0.00587191
63872	Zfp296	zinc finger protein 296	649.036	6.47549	0.183624	-1.69486	1.86958	6.69288e-05	0.00186838
229841	Cenpe	centromere protein E	642.539	6.46543	0.265235	-1.32714	2.68913	6.4922e-11	4.98399e-09
50918	Myadm	myeloid-associated differentiation marker	627.455	6.44167	0.226323	-1.48579	2.27163	1.15589e-07	5.6834e-06
384077	Pramel5	preferentially expressed antigen in melanoma like 5	617.292	6.42534	0.158926	-1.83932	1.58404	0.00305488	0.0531178
74134	Cyp2s1	cytochrome P450, family 2, subfamily s, polypeptide 1	607.979	6.41014	0.290522	-1.23608	2.87669	1.79984e-12	1.64564e-10
13682	Eif4a2	eukaryotic translation initiation factor 4A2	598.746	6.39484	0.31114	-1.16751	3.06036	4.81182e-14	5.43836e-12
66181	Nop10	NOP10 ribonucleoprotein	589.504	6.37928	0.181701	-1.70539	1.77501	0.000255619	0.00611795
21667	Tdgf1	teratocarcinoma-derived growth factor 1	588.835	6.37815	0.235989	-1.44397	2.30418	6.6343e-08	3.42772e-06
73679	Tex19.1	testis expressed gene 19.1	587.172	6.37532	0.240364	-1.4256	2.34397	3.34188e-08	1.79502e-06
12330	Canx	calnexin	584.245	6.37032	0.201168	-1.60362	1.95739	1.81918e-05	0.000598124
18477	Prdx1	peroxiredoxin 1	575.699	6.35558	0.215261	-1.5359	2.0808	2.67396e-06	0.000103616
13030	Ctsb	cathepsin B	574.414	6.35335	0.976693	-0.0235826	9.43168	1.02462e-80	2.77929e-77
226982	Eif5b	eukaryotic translation initiation factor 5B	562.485	6.33236	0.161407	-1.82382	1.54399	0.00492522	0.0809676
72381	2210409E12Rik	transcription elongation factor B (SIII), polypeptide 2 pseudogene	562.001	6.3315	0.185898	-1.68256	1.77757	0.000246742	0.00594043
11465	Actg1	actin, gamma, cytoplasmic 1	549.948	6.30982	0.480931	-0.732031	4.55341	4.47435e-28	1.69349e-25
26934	Racgap1	Rac GTPase-activating protein 1	549.005	6.30811	0.22041	-1.51227	2.08517	2.49422e-06	9.80518e-05
66868	Mfsd1	major facilitator superfamily domain containing 1	544.275	6.29946	0.252397	-1.37675	2.37829	1.83854e-08	1.02826e-06
13710	Elf3	E74-like factor 3	541.862	6.29501	0.830348	-0.18591	7.80816	1.48314e-62	2.68201e-59
23854	Def8	differentially expressed in FDCP 8	532.126	6.27688	0.234657	-1.44963	2.18807	4.68854e-07	2.06791e-05
16456	F11r	F11 receptor	531.561	6.27582	0.178651	-1.72232	1.66501	0.00110991	0.0223562
326618	Tpm4	tropomyosin 4	527.149	6.26748	0.174225	-1.74741	1.61742	0.00202726	0.0374928
20230	Satb1	special AT-rich sequence binding protein 1	520.91	6.25558	0.172059	-1.75992	1.58839	0.00289778	0.0506384
56442	Serinc1	serine incorporator 1	515.767	6.24565	0.313305	-1.16058	2.87875	1.72933e-12	1.59485e-10
12385	Ctnna1	catenin (cadherin associated protein), alpha 1	515.197	6.24455	0.188245	-1.67001	1.72875	0.000479898	0.0107432
381792	2310040G24Rik	RIKEN cDNA 2310040G24 gene	515.143	6.24444	0.2345	-1.4503	2.15343	8.28551e-07	3.5208e-05
16468	Jarid2	jumonji, AT rich interactive domain 2	514.01	6.24224	0.252491	-1.37638	2.31621	5.39648e-08	2.84232e-06
52123	Agpat5	1-acylglycerol-3-phosphate O-acyltransferase 5 (lysophosphatidic acid acyltransferase, epsilon)	513.682	6.2416	0.236629	-1.44126	2.17004	6.31085e-07	2.71e-05
81535	Sgpp1	sphingosine-1-phosphate phosphatase 1	513.213	6.24069	0.234433	-1.45059	2.14897	8.91148e-07	3.72839e-05
17304	Mfge8	milk fat globule-EGF factor 8 protein	508.51	6.23148	0.280583	-1.27089	2.56073	7.01874e-10	4.58755e-08
18817	Plk1	polo like kinase 1	507.201	6.22891	0.236088	-1.44355	2.15198	8.48344e-07	3.57113e-05
14792	Lpcat3	lysophosphatidylcholine acyltransferase 3	501.655	6.21791	0.326	-1.12086	2.95589	3.82358e-13	3.93852e-11
23790	Coro1c	coronin, actin binding protein 1C	498.095	6.21079	0.293018	-1.22752	2.64772	1.40867e-10	1.02807e-08
18807	Pld3	phospholipase D family, member 3	493.583	6.20169	0.269896	-1.30972	2.42805	7.6548e-09	4.56344e-07
71994	Cnn3	calponin 3, acidic	488.598	6.19154	0.271787	-1.30274	2.43299	7.01241e-09	4.21133e-07
20402	Zfp106	zinc finger protein 106	488.296	6.19092	0.20234	-1.59781	1.81077	0.000155256	0.00399178
19072	Prep	prolyl endopeptidase	484.401	6.18291	0.341423	-1.07463	3.04348	6.7402e-14	7.46236e-12
15212	Hexb	hexosaminidase B	480.559	6.17495	0.254632	-1.36794	2.26094	1.38544e-07	6.75092e-06
21366	Slc6a6	solute carrier family 6 (neurotransmitter transporter, taurine), member 6	477.852	6.1693	0.270374	-1.30795	2.39404	1.39487e-08	7.96543e-07
72022	Slc35f2	solute carrier family 35, member F2	475.747	6.16489	0.236396	-1.44225	2.08861	2.36102e-06	9.34929e-05
17254	Slc3a2	solute carrier family 3 (activators of dibasic and neutral amino acid transport), member 2	475	6.16332	0.297751	-1.2115	2.62865	2.00819e-10	1.43979e-08
15182	Hdac2	histone deacetylase 2	472.451	6.15793	0.173397	-1.75217	1.52673	0.00602111	0.096736
235626	Setd2	SET domain containing 2	469.038	6.15068	0.353581	-1.03964	3.102	2.08759e-14	2.42682e-12
67512	Agpat2	1-acylglycerol-3-phosphate O-acyltransferase 2 (lysophosphatidic acid acyltransferase, beta)	465.851	6.14387	0.212882	-1.54702	1.86128	7.54889e-05	0.00207882
81879	Tfcp2l1	transcription factor CP2-like 1	456.502	6.12359	0.248647	-1.39172	2.15192	8.49171e-07	3.57113e-05
53599	Cd164	CD164 antigen	456.195	6.12292	0.256359	-1.36118	2.21791	2.85565e-07	1.32033e-05
72278	Ccpg1	cell cycle progression 1	455.273	6.1209	0.361948	-1.01626	3.12822	1.23087e-14	1.49495e-12
18080	Nin	ninein	452.803	6.11546	0.185214	-1.68624	1.59635	0.00262949	0.0468729
20321	Frrs1	ferric-chelate reductase 1	448.681	6.10631	0.191653	-1.65207	1.64418	0.00144845	0.0281979
26889	Cln8	ceroid-lipofuscinosis, neuronal 8	447.351	6.10334	0.234912	-1.44855	2.01224	7.85183e-06	0.000275406
66943	Pqlc1	PQ loop repeat containing 1	446.985	6.10253	0.279177	-1.27591	2.39041	1.48667e-08	8.40123e-07
211347	Pank3	pantothenate kinase 3	446.133	6.10062	0.262975	-1.3357	2.24949	1.68102e-07	8.07039e-06
214597	Sidt2	SID1 transmembrane family, member 2	444.102	6.09605	0.313144	-1.16109	2.67239	8.88548e-11	6.69496e-09
170439	Elovl6	ELOVL family member 6, elongation of long chain fatty acids (yeast)	441.693	6.09061	0.266825	-1.32116	2.27075	1.17328e-07	5.75157e-06
16419	Itgb5	integrin beta 5	439.374	6.08535	0.225469	-1.48957	1.91361	3.50629e-05	0.00108695
74105	Gga2	golgi associated, gamma adaptin ear containing, ARF binding protein 2	433.164	6.07112	0.23533	-1.44677	1.98267	1.23817e-05	0.000420694
53319	Nxf1	nuclear RNA export factor 1	426.608	6.05587	0.202566	-1.59669	1.69313	0.000770038	0.0164251
52033	Pbk	PDZ binding kinase	425.727	6.0538	0.247057	-1.39814	2.06277	3.55983e-06	0.000134423
12861	Cox6a1	cytochrome c oxidase subunit 6A1	419.155	6.03824	0.192659	-1.64683	1.5955	0.0026569	0.047258
21888	Tle4	transducin-like enhancer of split 4	418.593	6.0369	0.222274	-1.50384	1.83945	0.000103327	0.00279342
269356	Slc4a11	solute carrier family 4, sodium bicarbonate transporter-like, member 11	413.038	6.02354	0.40711	-0.898672	3.34537	1.44384e-16	2.11698e-14
75316	Taf1d	TATA-box binding protein associated factor, RNA polymerase I, D	412.77	6.02289	0.325167	-1.12342	2.67109	9.1046e-11	6.82845e-09
56700	Glmp	glycosylated lysosomal membrane protein	412.123	6.02132	0.186405	-1.67983	1.52995	0.00580062	0.093563
17357	Marcksl1	MARCKS-like 1	410.295	6.01688	0.196477	-1.62721	1.60882	0.00225561	0.0408799
30939	Pttg1	pituitary tumor-transforming gene 1	410.059	6.0163	0.205539	-1.58212	1.6825	0.000884815	0.0185572
17075	Epcam	epithelial cell adhesion molecule	408.744	6.01309	0.404349	-0.905476	3.30426	3.3805e-16	4.62333e-14
12445	Ccnd3	cyclin D3	404.416	6.00244	0.304299	-1.18975	2.47256	3.46301e-09	2.1594e-07
11772	Ap2a2	adaptor-related protein complex 2, alpha 2 subunit	400.717	5.99326	0.218954	-1.51889	1.77035	0.000272593	0.00648603
11569	Aebp2	AE binding protein 2	399.554	5.99035	0.201157	-1.60367	1.6239	0.00186989	0.03502
66065	Hsd17b14	hydroxysteroid (17-beta) dehydrogenase 14	396.121	5.98172	0.253621	-1.37192	2.03791	5.26349e-06	0.000193371
217578	Baz1a	bromodomain adjacent to zinc finger domain 1A	394.241	5.97696	0.226221	-1.48624	1.81307	0.000150297	0.00387652
12317	Calr	calreticulin	393.887	5.97606	0.218984	-1.51876	1.75422	0.000340014	0.00787159
56209	Gde1	glycerophosphodiester phosphodiesterase 1	385.515	5.95458	0.341668	-1.07392	2.70514	4.80354e-11	3.72275e-09
29864	Rnf11	ring finger protein 11	385.508	5.95456	0.221918	-1.50545	1.75701	0.000327307	0.0076317
26965	Cul1	cullin 1	383.496	5.94933	0.211571	-1.55319	1.67029	0.00103681	0.021252
70701	Nipal1	NIPA-like domain containing 1	381.404	5.94386	0.20824	-1.56906	1.63906	0.00154555	0.0298333
16430	Stt3a	STT3, subunit of the oligosaccharyltransferase complex, homolog A (S. cerevisiae)	379.641	5.93922	0.197192	-1.62358	1.54813	0.00469116	0.0775901
13244	Degs1	delta(4)-desaturase, sphingolipid 1	370.037	5.9136	0.254686	-1.36772	1.9713	1.47277e-05	0.000495233
11828	Aqp3	aquaporin 3	368.684	5.90994	0.575581	-0.552375	4.44597	5.2028e-27	1.72807e-24
75605	Kdm5b	lysine (K)-specific demethylase 5B	367.234	5.906	0.211367	-1.55416	1.62907	0.00175271	0.0331529
18045	Nfyb	nuclear transcription factor-Y beta	366.729	5.90462	0.238512	-1.43334	1.83687	0.000107217	0.00288424
66857	Plbd1	phospholipase B domain containing 1	363.021	5.89446	0.21662	-1.52961	1.65878	0.00120232	0.0239508
14528	Gch1	GTP cyclohydrolase 1	362.811	5.89388	0.375692	-0.978986	2.87595	1.82589e-12	1.66013e-10
19210	Ptdss1	phosphatidylserine synthase 1	362.115	5.89196	0.232946	-1.45695	1.78129	0.000234344	0.00569245
56399	Akap8	A kinase (PRKA) anchor protein 8	355.98	5.87487	0.206617	-1.57689	1.56477	0.00385165	0.0653656
620078	C130026I21Rik	RIKEN cDNA C130026I21 gene	352.883	5.86614	0.267659	-1.31804	2.01702	7.2903e-06	0.000256818
12550	Cdh1	cadherin 1	351.006	5.8608	0.289166	-1.24075	2.17248	6.06251e-07	2.62413e-05
52615	Suz12	SUZ12 polycomb repressive complex 2 subunit	350.22	5.85856	0.22728	-1.48157	1.70535	0.000655505	0.0142625
68059	Tm9sf2	transmembrane 9 superfamily member 2	348.061	5.85238	0.276328	-1.28617	2.06605	3.37985e-06	0.000128521
170942	Erdr1	erythroid differentiation regulator 1	342.272	5.83561	0.71231	-0.339242	5.27469	2.18391e-35	1.22562e-32
110960	Tars	threonyl-tRNA synthetase	341.09	5.83215	0.257632	-1.35622	1.90397	4.04449e-05	0.00121897
104112	Acly	ATP citrate lyase	339.965	5.82884	0.225757	-1.48829	1.66522	0.0011068	0.0223441
21973	Top2a	topoisomerase (DNA) II alpha	337.98	5.82299	0.225044	-1.49146	1.65434	0.00127267	0.025198
320011	Uggt1	UDP-glucose glycoprotein glucosyltransferase 1	337.015	5.82013	0.318558	-1.14395	2.3379	3.71259e-08	1.98758e-06
14620	Gjb3	gap junction protein, beta 3	336.855	5.81965	0.260163	-1.34645	1.90881	3.76517e-05	0.00115402
110454	Ly6a	lymphocyte antigen 6 complex, locus A	336.614	5.81894	0.819116	-0.199529	6.00734	4.80734e-43	3.72569e-40
52898	Rnasek	ribonuclease, RNase K	336.332	5.8181	0.220694	-1.51098	1.61777	0.00201862	0.037418
20658	Son	Son DNA binding protein	335.524	5.81569	0.269882	-1.30977	1.97557	1.38007e-05	0.000465988
57319	Smpdl3a	sphingomyelin phosphodiesterase, acid-like 3A	330.454	5.80047	0.261247	-1.34229	1.89544	4.58651e-05	0.00136463
231051	Kmt2c	lysine (K)-specific methyltransferase 2C	328.565	5.79473	0.546115	-0.604926	3.94896	3.54321e-22	8.60683e-20
70380	Mospd1	motile sperm domain containing 1	324.198	5.78136	0.252689	-1.3756	1.81287	0.000150731	0.00388156
68585	Rtn4	reticulon 4	324.162	5.78124	0.2447	-1.40772	1.75543	0.000334419	0.00776415
103963	Rpn1	ribophorin I	319.919	5.76807	0.25656	-1.36039	1.82622	0.000124779	0.00328605
72148	Tdrp	testis development related protein	318.208	5.76271	0.415115	-0.8792	2.94543	4.69696e-13	4.74801e-11
17997	Nedd1	neural precursor cell expressed, developmentally down-regulated gene 1	315.761	5.75499	0.267334	-1.31926	1.88816	5.10406e-05	0.0014819
72084	Pigx	phosphatidylinositol glycan anchor biosynthesis, class X	312.292	5.74394	0.255012	-1.36644	1.78927	0.000209774	0.00520438
85029	Rpph1	ribonuclease P RNA component H1	309.325	5.73439	3.22522	1.171	22.5002	9.19729e-235	1.49686e-230
20499	Slc12a7	solute carrier family 12, member 7	309.158	5.73385	0.482749	-0.728257	3.36672	9.26502e-17	1.38338e-14
11739	Slc25a4	solute carrier family 25 (mitochondrial carrier, adenine nucleotide translocator), member 4	306.808	5.72622	0.41287	-0.884623	2.86617	2.20773e-12	1.96076e-10
213742	Xist	inactive X specific transcripts	305.747	5.72276	1.37106	0.315587	9.49814	1.81345e-81	5.90278e-78
74769	Pik3cb	phosphatidylinositol-4,5-bisphosphate 3-kinase catalytic subunit beta	304.078	5.71728	0.308367	-1.17646	2.12917	1.22949e-06	4.99002e-05
53421	Sec61a1	Sec61 alpha 1 subunit (S. cerevisiae)	299.358	5.70164	0.309573	-1.17256	2.11728	1.49016e-06	5.9735e-05
29876	Clic4	chloride intracellular channel 4 (mitochondrial)	297.974	5.69701	0.738391	-0.303282	5.03587	6.14011e-33	2.70082e-30
192654	Pla2g15	phospholipase A2, group XV	295.546	5.68883	0.294158	-1.22364	1.99617	1.00633e-05	0.000345529
52696	Zwint	ZW10 interactor	292.986	5.68013	0.236214	-1.44302	1.59443	0.00269191	0.0477242
12387	Ctnnb1	catenin (cadherin associated protein), beta 1	291.4	5.6747	0.247566	-1.39608	1.66548	0.00110316	0.022303
13990	Smarcad1	SWI/SNF-related, matrix-associated actin-dependent regulator of chromatin, subfamily a, containing DEAD/H box 1	291.284	5.6743	0.285747	-1.25265	1.92187	3.10108e-05	0.00097245
330409	Cecr2	CECR2, histone acetyl-lysine reader	290.281	5.67085	0.302813	-1.19464	2.03233	5.74405e-06	0.000207743
14460	Gata1	GATA binding protein 1	290.225	5.67066	0.269322	-1.31185	1.80734	0.000162935	0.00415636
50790	Acsl4	acyl-CoA synthetase long-chain family member 4	288.043	5.66311	0.231498	-1.46318	1.54629	0.00479401	0.0790502
50762	Fbxo6	F-box protein 6	287.04	5.65962	0.31225	-1.16395	2.08118	2.6582e-06	0.000103251
64008	Aqp9	aquaporin 9	286.229	5.65679	0.269214	-1.31225	1.7912	0.000204223	0.00511014
83814	Nedd4l	neural precursor cell expressed, developmentally down-regulated gene 4-like	285.485	5.65419	0.284904	-1.2556	1.89253	4.78669e-05	0.00141202
66234	Msmo1	methylsterol monoxygenase 1	283	5.64545	0.375646	-0.979107	2.48178	2.93508e-09	1.84434e-07
76809	Bri3bp	Bri3 binding protein	278.991	5.63118	0.275917	-1.28766	1.80674	0.000164311	0.00418491
13800	Enah	ENAH actin regulator	278.131	5.62809	0.285847	-1.2523	1.86815	6.83391e-05	0.00190123
211896	Depdc7	DEP domain containing 7	275.546	5.61875	0.247785	-1.3952	1.60992	0.00222491	0.0405947
52187	Rragd	Ras-related GTP binding D	274.02	5.6132	0.50317	-0.686827	3.25782	8.79421e-16	1.17316e-13
57370	B4galt3	UDP-Gal:betaGlcNAc beta 1,4-galactosyltransferase, polypeptide 3	273.71	5.61207	0.261192	-1.3425	1.68991	0.000803263	0.0170001
12530	Cdc25a	cell division cycle 25A	271.911	5.60547	0.296046	-1.21724	1.90745	3.84139e-05	0.00116857
16004	Igf2r	insulin-like growth factor 2 receptor	270.814	5.60143	0.330414	-1.10741	2.12346	1.34876e-06	5.43343e-05
64058	Perp	PERP, TP53 apoptosis effector	267.062	5.58748	0.379405	-0.96915	2.41682	9.33776e-09	5.50623e-07
14470	Rabac1	Rab acceptor 1 (prenylated)	265.435	5.58137	0.301908	-1.19763	1.9157	3.39958e-05	0.00105993
70218	Kif18b	kinesin family member 18B	260.261	5.56168	0.27718	-1.28309	1.73677	0.000430783	0.00975103
53328	Pgrmc1	progesterone receptor membrane component 1	257.507	5.55105	0.287547	-1.24637	1.78944	0.000209272	0.00519986
16796	Lasp1	LIM and SH3 protein 1	255.728	5.54411	0.471726	-0.751358	2.92251	7.36389e-13	7.17648e-11
13132	Dab2	disabled 2, mitogen-responsive phosphoprotein	250.892	5.52502	0.920356	-0.082995	5.63181	4.28668e-39	2.90691e-36
20531	Slc34a2	solute carrier family 34 (sodium phosphate), member 2	249.422	5.51914	0.482881	-0.727985	2.94354	4.87486e-13	4.89743e-11
56017	Slc2a8	solute carrier family 2, (facilitated glucose transporter), member 8	246.298	5.50654	0.299177	-1.20672	1.80877	0.000159692	0.00409483
27981	Rsrp1	arginine/serine rich protein 1	244.24	5.49815	0.440591	-0.819639	2.64912	1.37246e-10	1.00616e-08
216965	Taok1	TAO kinase 1	239.072	5.47676	0.391351	-0.93815	2.32013	5.04507e-08	2.66586e-06
13660	Ehd1	EH-domain containing 1	238.86	5.47588	0.328353	-1.11367	1.9455	2.17677e-05	0.000701523
170756	Slc8b1	solute carrier family 8 (sodium/lithium/calcium exchanger), member B1	238.222	5.4732	0.260348	-1.34574	1.53984	0.00517025	0.0846538
106504	Stk38	serine/threonine kinase 38	237.406	5.46977	0.304	-1.19073	1.79394	0.000196548	0.00495173
22275	Urod	uroporphyrinogen decarboxylase	237.361	5.46958	0.265573	-1.32587	1.56698	0.00375127	0.0639957
17869	Myc	myelocytomatosis oncogene	234.336	5.45676	0.304706	-1.18841	1.78263	0.000230049	0.00561327
112405	Egln1	egl-9 family hypoxia-inducible factor 1	234.317	5.45667	0.41538	-0.878561	2.42997	7.39849e-09	4.42686e-07
20619	Snap23	synaptosomal-associated protein 23	232.915	5.45067	0.290402	-1.23649	1.69207	0.000780817	0.0166229
93760	Arid1a	AT rich interactive domain 1A (SWI-like)	232.456	5.4487	0.516796	-0.660107	3.00723	1.38639e-13	1.50423e-11
19352	Rabggtb	Rab geranylgeranyl transferase, b subunit	232.087	5.44711	0.287509	-1.2465	1.67123	0.0010242	0.0210201
20932	Surf4	surfeit gene 4	232.042	5.44692	0.284134	-1.25831	1.6514	0.00132132	0.0260344
67163	Ccdc47	coiled-coil domain containing 47	230.172	5.43883	0.291448	-1.23289	1.68477	0.000859058	0.0181103
72692	Hnrnpll	heterogeneous nuclear ribonucleoprotein L-like	228.345	5.43086	0.283658	-1.25999	1.631	0.00171076	0.0324886
11566	Adss	adenylosuccinate synthetase, non muscle	226.403	5.42232	0.268159	-1.31617	1.53305	0.00559578	0.0905282
19156	Psap	prosaposin	226.155	5.42122	0.293097	-1.22725	1.67438	0.000983299	0.0203086
12304	Pdia4	protein disulfide isomerase associated 4	218.827	5.38828	0.531574	-0.631913	2.96975	2.91003e-13	3.01661e-11
18073	Nid1	nidogen 1	218.791	5.38812	0.468338	-0.758565	2.61617	2.53062e-10	1.78293e-08
15110	Hand1	heart and neural crest derivatives expressed 1	214.056	5.36624	0.564263	-0.572235	3.10525	1.95546e-14	2.30617e-12
26384	Gnpda1	glucosamine-6-phosphate deaminase 1	213.665	5.36441	0.462919	-0.770204	2.54433	9.46666e-10	6.13824e-08
13595	Ebp	phenylalkylamine Ca2+ antagonist (emopamil) binding protein	212.95	5.36106	0.398425	-0.920236	2.18483	4.94589e-07	2.17552e-05
68743	Anln	anillin, actin binding protein	211.158	5.35261	0.406049	-0.901281	2.21373	3.06167e-07	1.40362e-05
11426	Macf1	microtubule-actin crosslinking factor 1	211.047	5.35208	0.556476	-0.586132	3.03274	8.34857e-14	9.18061e-12
13819	Epas1	endothelial PAS domain protein 1	210.195	5.34803	0.302512	-1.19563	1.64408	0.00145037	0.0282017
22003	Tpm1	tropomyosin 1, alpha	208.294	5.33895	0.297376	-1.21276	1.60606	0.00233374	0.0421082
26896	Med14	mediator complex subunit 14	206.797	5.33174	0.321534	-1.13465	1.72788	0.000485536	0.0108545
75753	Klf17	Kruppel-like factor 17	205.934	5.32755	0.950318	-0.0509589	5.09208	1.6373e-33	7.40196e-31
22642	Zbtb17	zinc finger and BTB domain containing 17	205.346	5.3247	0.3524	-1.04299	1.88453	5.3827e-05	0.00155097
12226	Btg1	BTG anti-proliferation factor 1	203.6	5.31616	0.984592	-0.0155284	5.23411	5.71703e-35	3.10149e-32
108155	Ogt	O-linked N-acetylglucosamine (GlcNAc) transferase (UDP-N-acetylglucosamine:polypeptide-N-acetylglucosaminyl transferase)	201.6	5.30629	0.378429	-0.971728	1.99793	9.79453e-06	0.000337724
22321	Vars	valyl-tRNA synthetase	200.271	5.29967	0.324763	-1.12466	1.70669	0.000643992	0.0140308
83997	Slmap	sarcolemma associated protein	198.151	5.28903	0.294977	-1.22086	1.53864	0.00524316	0.0855035
232431	Gprc5a	G protein-coupled receptor, family C, group 5, member A	197.267	5.28456	0.364445	-1.00938	1.89503	4.61401e-05	0.00136781
14870	Gstp1	glutathione S-transferase, pi 1	196.21	5.27918	0.462373	-0.771383	2.39517	1.3676e-08	7.83721e-07
107939	Pom121	nuclear pore membrane protein 121	195.605	5.27609	0.311473	-1.16644	1.60997	0.00222362	0.0405947
78287	Rbsn	rabenosyn, RAB effector	195.253	5.2743	0.331668	-1.10362	1.71219	0.000598737	0.0131504
229055	Zbtb10	zinc finger and BTB domain containing 10	195.086	5.27344	0.510951	-0.671482	2.63611	1.74825e-10	1.26457e-08
12345	Capzb	capping protein (actin filament) muscle Z-line, beta	193.922	5.26746	0.353896	-1.03875	1.81814	0.000139921	0.00363193
56706	Ccnl1	cyclin L1	193.471	5.26513	0.36812	-0.999346	1.8881	5.10812e-05	0.0014819
12702	Socs3	suppressor of cytokine signaling 3	191.89	5.25692	0.687849	-0.374186	3.50757	4.8374e-18	8.2009e-16
21847	Klf10	Kruppel-like factor 10	189.806	5.246	0.527374	-0.639846	2.66849	9.5598e-11	7.13696e-09
53381	Prdx4	peroxiredoxin 4	189.192	5.24276	0.307077	-1.18066	1.55022	0.00457729	0.0759382
67052	Ndc80	NDC80 kinetochore complex component	188.229	5.23766	0.338956	-1.08189	1.70495	0.000659045	0.0143204
69219	Ddah1	dimethylarginine dimethylaminohydrolase 1	187.314	5.23279	0.460318	-0.775838	2.30737	6.28219e-08	3.27701e-06
100019	Mdn1	midasin AAA ATPase 1	186.987	5.23104	0.522207	-0.649691	2.61432	2.61863e-10	1.82911e-08
72599	Pdia5	protein disulfide isomerase associated 5	186.123	5.22641	0.335093	-1.09335	1.67204	0.00101363	0.0208557
66958	Tmx2	thioredoxin-related transmembrane protein 2	185.217	5.22153	0.368887	-0.997264	1.83425	0.000111305	0.00298926
11651	Akt1	thymoma viral proto-oncogene 1	183.59	5.21271	0.35504	-1.03553	1.75426	0.000339802	0.00787159
11764	Ap1b1	adaptor protein complex AP-1, beta 1 subunit	183.28	5.21101	0.450396	-0.797629	2.22272	2.63524e-07	1.23243e-05
68292	Stt3b	STT3, subunit of the oligosaccharyltransferase complex, homolog B (S. cerevisiae)	183.081	5.20993	0.319279	-1.14169	1.57443	0.0034309	0.0590877
69232	Qrich1	glutamine-rich 1	182.058	5.20432	0.674405	-0.393925	3.31224	2.86666e-16	3.99859e-14
93759	Sirt1	sirtuin 1	181.174	5.19946	0.36594	-1.00528	1.79098	0.000204838	0.00511014
19775	Xpr1	xenotropic and polytropic retrovirus receptor 1	181.147	5.19931	0.537002	-0.621754	2.62791	2.03608e-10	1.45339e-08
19060	Ppp5c	protein phosphatase 5, catalytic subunit	178.864	5.18662	0.362591	-1.01448	1.75823	0.000321901	0.00751641
66922	Rras2	related RAS viral (r-ras) oncogene 2	177.921	5.18134	0.351562	-1.04537	1.69824	0.00071998	0.0154791
110172	Slc35b1	solute carrier family 35, member B1	177.395	5.17838	0.317613	-1.14692	1.53096	0.00573356	0.0926295
665775	Bod1l	biorientation of chromosomes in cell division 1-like	177.204	5.1773	0.361199	-1.01832	1.7397	0.000414106	0.00941283
12091	Glb1	galactosidase, beta 1	174.238	5.16042	0.837773	-0.177008	3.98591	1.57033e-22	3.989e-20
16668	Krt18	keratin 18	172.864	5.15251	1.08662	0.083072	5.14012	5.27685e-34	2.5259e-31
15366	Hmmr	hyaluronan mediated motility receptor (RHAMM)	171.727	5.14591	0.422009	-0.862728	1.98666	1.16464e-05	0.000398203
15925	Ide	insulin degrading enzyme	170.938	5.1413	0.331364	-1.10454	1.55469	0.00434187	0.0724759
20527	Slc2a3	solute carrier family 2 (facilitated glucose transporter), member 3	169.258	5.13143	0.614735	-0.486564	2.86341	2.32942e-12	2.04926e-10
215051	Bud13	BUD13 homolog	168.486	5.12685	0.335909	-1.09092	1.5594	0.00410612	0.0691076
268567	Tmem229b	transmembrane protein 229B	168.101	5.12457	0.729189	-0.315822	3.37946	7.10748e-17	1.09127e-14
12190	Brca2	breast cancer 2, early onset	165.049	5.10625	0.818054	-0.200827	3.74045	3.33773e-20	7.05474e-18
266690	Cyb5r4	cytochrome b5 reductase 4	163.531	5.097	0.403426	-0.907761	1.83205	0.00011484	0.00306901
225339	Ammecr1l	AMME chromosomal region gene 1-like	163.401	5.09621	0.4022	-0.910805	1.82541	0.000126223	0.00330803
71949	Cers5	ceramide synthase 5	162.539	5.09092	0.578767	-0.546854	2.61649	2.51572e-10	1.78015e-08
72736	Tmx1	thioredoxin-related transmembrane protein 1	162.058	5.08796	0.433385	-0.836129	1.95494	1.88776e-05	0.000618176
12449	Ccnf	cyclin F	160.306	5.07708	0.457887	-0.781134	2.04884	4.43409e-06	0.000164496
70355	Gprc5c	G protein-coupled receptor, family C, group 5, member C	159.801	5.07393	0.806286	-0.215317	3.59931	6.90488e-19	1.26266e-16
19655	Rbmx	RNA binding motif protein, X chromosome	158.746	5.0673	0.697756	-0.359886	3.09948	2.19617e-14	2.53494e-12
66069	Snupn	snurportin 1	158.597	5.06637	0.490839	-0.711639	2.17882	5.46198e-07	2.38962e-05
11767	Ap1m1	adaptor-related protein complex AP-1, mu subunit 1	157.717	5.0608	0.457576	-0.781812	2.02273	6.671e-06	0.000237053
17872	Ppp1r15a	protein phosphatase 1, regulatory subunit 15A	157.632	5.06027	0.53922	-0.617631	2.38269	1.70212e-08	9.58549e-07
16412	Itgb1	integrin beta 1 (fibronectin receptor beta)	156.951	5.05594	0.558707	-0.58213	2.46082	4.27289e-09	2.63414e-07
72655	Snhg5	small nucleolar RNA host gene 5	155.357	5.04572	0.553199	-0.592037	2.41799	9.14752e-09	5.41367e-07
240888	Gpr161	G protein-coupled receptor 161	154.946	5.04307	0.548659	-0.600279	2.39337	1.41139e-08	8.03162e-07
207165	Bptf	bromodomain PHD finger transcription factor	154.065	5.03737	0.726732	-0.319198	3.15662	6.93027e-15	8.54471e-13
77626	Smpd4	sphingomyelin phosphodiesterase 4	154.026	5.03712	0.361385	-1.01781	1.56941	0.00364394	0.0624264
13436	Dnmt3b	DNA methyltransferase 3B	153.204	5.03177	0.36766	-1.0006	1.59025	0.00283293	0.0497367
269344	Ell3	elongation factor RNA polymerase II-like 3	153.155	5.03145	0.450274	-0.797899	1.9471	2.12496e-05	0.000686185
76892	Rnft1	ring finger protein, transmembrane 1	151.789	5.02249	0.459263	-0.778132	1.97261	1.44376e-05	0.000486484
214133	Tet2	tet methylcytosine dioxygenase 2	151.642	5.02153	0.850591	-0.161824	3.65076	2.29895e-19	4.35062e-17
14077	Fabp3	fatty acid binding protein 3, muscle and heart	151.635	5.02148	1.40437	0.339591	6.02739	2.94884e-43	2.39962e-40
12211	Birc6	baculoviral IAP repeat-containing 6	150.77	5.01575	0.426387	-0.852408	1.8221	0.00013228	0.00345008
215705	Arrdc1	arrestin domain containing 1	150.548	5.01428	0.606616	-0.499859	2.5894	4.14743e-10	2.81247e-08
56018	Stard10	START domain containing 10	149.791	5.00924	0.478659	-0.736767	2.03543	5.47229e-06	0.000200589
30934	Tor1b	torsin family 1, member B	149.772	5.00911	0.470761	-0.753406	2.00165	9.24874e-06	0.000320945
242785	Klhl21	kelch-like 21	148.551	5.00093	0.389668	-0.94246	1.64661	0.00140451	0.0274411
227394	Slco4c1	solute carrier organic anion transporter family, member 4C1	147.935	4.99677	0.413885	-0.882168	1.74343	0.000393727	0.00901656
14187	Akr1b8	aldo-keto reductase family 1, member B8	147.508	4.99389	0.657359	-0.419526	2.76296	1.60618e-11	1.30703e-09
98711	Rdh10	retinol dehydrogenase 10 (all-trans)	146.959	4.99015	0.538414	-0.619127	2.25661	1.49089e-07	7.2215e-06
99887	Tmem56	transmembrane protein 56	146.596	4.98768	0.840604	-0.173635	3.51654	4.00249e-18	6.92984e-16
21753	Tes	testis derived transcript	146.111	4.98437	0.438566	-0.824245	1.83005	0.000118161	0.0031479
102162	Taf5l	TATA-box binding protein associated factor 5 like	144.388	4.9725	0.414192	-0.881426	1.71277	0.000594099	0.0130662
140486	Igf2bp1	insulin-like growth factor 2 mRNA binding protein 1	144.114	4.97061	0.369563	-0.995433	1.52601	0.00607128	0.0974458
21346	Tagln2	transgelin 2	144.111	4.97058	0.406325	-0.900603	1.67778	0.00094095	0.0194957
11938	Atp2a2	ATPase, Ca++ transporting, cardiac muscle, slow twitch 2	143.391	4.96558	0.57455	-0.554169	2.36334	2.387e-08	1.31614e-06
100201	Tmem64	transmembrane protein 64	143.281	4.96481	0.53276	-0.629685	2.19015	4.52997e-07	2.0034e-05
66427	Cyb5b	cytochrome b5 type B	143.233	4.96447	0.541699	-0.613045	2.22633	2.48064e-07	1.17362e-05
83397	Akap12	A kinase (PRKA) anchor protein (gravin) 12	142.839	4.96172	0.692886	-0.36689	2.8417	3.54596e-12	3.00575e-10
17120	Mad1l1	MAD1 mitotic arrest deficient 1-like 1	142.164	4.95698	0.459062	-0.778569	1.87591	6.10436e-05	0.0017278
72296	Rusc1	RUN and SH3 domain containing 1	141.747	4.95404	0.387423	-0.948237	1.5796	0.00322345	0.0558697
666731	Trim43c	tripartite motif-containing 43C	141.696	4.95368	3.67443	1.3014	14.9772	5.93225e-145	4.82737e-141
16905	Lmna	lamin A	141.129	4.94968	0.391802	-0.937	1.59211	0.00276936	0.0488314
104681	Slc16a6	solute carrier family 16 (monocarboxylic acid transporters), member 6	139.645	4.93911	0.551663	-0.594819	2.22357	2.59815e-07	1.21859e-05
28113	Tinf2	Terf1 (TRF1)-interacting nuclear factor 2	138.651	4.93196	0.447133	-0.804899	1.79235	0.000200967	0.00504744
67789	Dalrd3	DALR anticodon binding domain containing 3	137.837	4.92607	0.42866	-0.847092	1.71051	0.000612222	0.0133564
20500	Slc13a2	solute carrier family 13 (sodium-dependent dicarboxylate transporter), member 2	137.4	4.92289	0.50747	-0.678317	2.02003	6.958e-06	0.000246177
170759	Atp13a1	ATPase type 13A1	137.365	4.92264	0.393296	-0.933192	1.56524	0.00383015	0.0650686
12740	Cldn4	claudin 4	137.318	4.9223	0.39863	-0.919721	1.58605	0.00298131	0.0519494
22146	Tuba1c	tubulin, alpha 1C	136.226	4.91432	0.52392	-0.646416	2.07172	3.08935e-06	0.000118026
14583	Gfpt1	glutamine fructose-6-phosphate transaminase 1	135.227	4.90695	0.453077	-0.791693	1.7814	0.000234008	0.00569245
64292	Ptges	prostaglandin E synthase	134.44	4.90112	2.23224	0.803007	8.73702	6.8088e-73	1.38517e-69
233789	Smg1	SMG1 homolog, phosphatidylinositol 3-kinase-related kinase (C. elegans)	134.359	4.90051	0.475167	-0.74409	1.85893	7.80931e-05	0.00213967
242960	Fbxl5	F-box and leucine-rich repeat protein 5	133.751	4.89598	0.532273	-0.630598	2.07503	2.9312e-06	0.000112779
214922	Slc39a2	solute carrier family 39 (zinc transporter), member 2	133.699	4.89559	0.514571	-0.664422	2.00541	8.72742e-06	0.000304152
13036	Ctsh	cathepsin H	133.012	4.89044	0.465832	-0.76393	1.8082	0.000160974	0.00411927
16529	Kcnk5	potassium channel, subfamily K, member 5	132.599	4.88733	1.2228	0.201145	4.73502	6.83446e-30	2.71295e-27
433956	Dnaaf5	dynein, axonemal assembly factor 5	132.205	4.88435	0.450358	-0.797713	1.73987	0.000413146	0.00940413
27965	Spg21	SPG21, maspardin	132.02	4.88296	0.404882	-0.90416	1.56248	0.00395844	0.0669685
14972	H2-K1	histocompatibility 2, K1, K region	131.418	4.87839	0.808355	-0.212754	3.10842	1.83454e-14	2.17935e-12
66082	Abhd6	abhydrolase domain containing 6	130.075	4.86811	0.957991	-0.0429172	3.65437	2.128e-19	4.07449e-17
19730	Ralgds	ral guanine nucleotide dissociation stimulator	129.469	4.86344	0.495829	-0.701524	1.88451	5.38432e-05	0.00155097
14248	Flii	flightless I actin binding protein	129.302	4.86215	0.457128	-0.782793	1.73565	0.000437326	0.00988538
68421	Lmbrd1	LMBR1 domain containing 1	129.116	4.86071	0.550018	-0.597805	2.08599	2.46201e-06	9.72553e-05
80913	Pum2	pumilio RNA-binding family member 2	128.639	4.85701	0.4101	-0.891355	1.55084	0.0045441	0.0754646
26926	Aifm1	apoptosis-inducing factor, mitochondrion-associated 1	128.31	4.85445	0.473687	-0.747208	1.7877	0.000214399	0.00529491
231630	Ficd	FIC domain containing	128.021	4.8522	1.10379	0.09875	4.15837	3.41521e-24	1.01059e-21
68770	Phtf2	putative homeodomain transcription factor 2	127.261	4.84624	0.560025	-0.579774	2.09997	1.96878e-06	7.85339e-05
71704	Arhgef3	Rho guanine nucleotide exchange factor (GEF) 3	126.316	4.83878	0.504296	-0.684592	1.87994	5.75566e-05	0.00164051
214899	Kdm5a	lysine (K)-specific demethylase 5A	125.635	4.83338	0.436461	-0.829056	1.62016	0.00195937	0.036486
58865	Tdh	L-threonine dehydrogenase	124.897	4.82749	0.618454	-0.480533	2.28508	9.19593e-08	4.60504e-06
13011	Cst7	cystatin F (leukocystatin)	124.588	4.82501	0.500198	-0.692752	1.84453	9.60808e-05	0.00260619
244871	Zc3h12c	zinc finger CCCH type containing 12C	124.301	4.82271	0.666995	-0.404973	2.45515	4.72801e-09	2.88196e-07
22027	Hsp90b1	heat shock protein 90, beta (Grp94), member 1	124.188	4.8218	0.487152	-0.719178	1.79187	0.000202314	0.00507344
269254	Setx	senataxin	123.963	4.81998	0.610351	-0.493721	2.24182	1.91306e-07	9.1038e-06
67075	Magt1	magnesium transporter 1	122.69	4.80966	0.437796	-0.826002	1.59494	0.00267515	0.0475307
20775	Sqle	squalene epoxidase	121.429	4.79933	0.426857	-0.851305	1.54241	0.00501736	0.0823992
19819	Rnaseh1	ribonuclease H1	121.167	4.79717	0.454596	-0.788347	1.63983	0.00153049	0.0295827
67379	Dedd2	death effector domain-containing DNA binding protein 2	120.945	4.79533	0.471874	-0.751043	1.69967	0.000706566	0.0152108
70044	Tut1	terminal uridylyl transferase 1, U6 snRNA-specific	120.827	4.79436	0.558998	-0.58161	2.01193	7.88936e-06	0.000276128
18452	P4ha2	procollagen-proline, 2-oxoglutarate 4-dioxygenase (proline 4-hydroxylase), alpha II polypeptide	120.005	4.78753	0.526241	-0.641996	1.88379	5.44138e-05	0.00156464
54138	Atxn10	ataxin 10	119.803	4.78585	0.79494	-0.229489	2.84183	3.53693e-12	3.00575e-10
18412	Sqstm1	sequestosome 1	118.977	4.77893	1.14869	0.138625	4.0839	1.79474e-23	5.21595e-21
218121	Mboat1	membrane bound O-acyltransferase domain containing 1	118.586	4.77564	0.430002	-0.843966	1.52476	0.00615918	0.0986955
71865	Fbxo30	F-box protein 30	116.556	4.75837	0.541084	-0.61418	1.89237	4.79783e-05	0.00141202
170734	Zscan5b	zinc finger and SCAN domain containing 5B	116.344	4.75655	0.985166	-0.0149452	3.44048	1.98524e-17	3.16763e-15
94093	Trim33	tripartite motif-containing 33	115.764	4.75156	0.478476	-0.737149	1.6643	0.00112003	0.0225321
17248	Mdm4	transformed mouse 3T3 cell double minute 4	114.929	4.74432	0.540631	-0.615017	1.86962	6.68975e-05	0.00186838
20501	Slc16a1	solute carrier family 16 (monocarboxylic acid transporters), member 1	114.226	4.73818	1.1581	0.146779	3.98526	1.59315e-22	3.989e-20
93871	Brwd1	bromodomain and WD repeat domain containing 1	112.997	4.72736	0.534726	-0.626002	1.82416	0.000128477	0.00335628
83673	Snhg1	small nucleolar RNA host gene 1	112.712	4.72484	0.474294	-0.745928	1.61472	0.00209653	0.038574
227195	Ino80d	INO80 complex subunit D	112.554	4.72343	0.699516	-0.357366	2.37878	1.82269e-08	1.02291e-06
80876	Ifitm2	interferon induced transmembrane protein 2	111.882	4.71744	0.45181	-0.794494	1.52903	0.00586316	0.0944781
15375	Foxa1	forkhead box A1	111.763	4.71638	0.537026	-0.621708	1.81587	0.000144474	0.00373818
18193	Nsd1	nuclear receptor-binding SET-domain protein 1	111.47	4.71375	0.468893	-0.757381	1.58212	0.00312655	0.0542479
234463	Tmem184c	transmembrane protein 184C	110.797	4.7077	0.609128	-0.495727	2.04528	4.68911e-06	0.00017305
17847	Usp34	ubiquitin specific peptidase 34	110.689	4.70672	0.512286	-0.668872	1.71876	0.000548588	0.0121638
107035	Fbxo38	F-box protein 38	110.024	4.7007	0.523693	-0.64685	1.74848	0.000367607	0.00845939
20515	Slc20a1	solute carrier family 20, member 1	109.738	4.6981	0.618235	-0.480887	2.05979	3.73124e-06	0.000140569
52552	Parp8	poly (ADP-ribose) polymerase family, member 8	109.35	4.69456	0.540821	-0.614667	1.79671	0.000189093	0.00477129
16691	Krt8	keratin 8	108.635	4.68799	1.31916	0.276994	4.35924	3.72709e-26	1.16651e-23
245944	Vps54	VPS54 GARP complex subunit	108.579	4.68748	0.58494	-0.536245	1.93216	2.6595e-05	0.000840452
50878	Stag3	stromal antigen 3	108.578	4.68747	0.494302	-0.704609	1.63276	0.00167325	0.0318505
18518	Igbp1	immunoglobulin (CD79A) binding protein 1	108.471	4.68648	0.466305	-0.762916	1.53905	0.00521846	0.0851928
14388	Gab1	growth factor receptor bound protein 2-associated protein 1	107.552	4.67797	0.480303	-0.733337	1.57433	0.00343472	0.059091
270163	Myo9a	myosin IXa	107.412	4.67667	0.513949	-0.665631	1.68284	0.000881011	0.0185012
99929	Tiparp	TCDD-inducible poly(ADP-ribose) polymerase	107.071	4.67349	1.08467	0.081273	3.54236	2.3167e-18	4.14332e-16
22385	Baz1b	bromodomain adjacent to zinc finger domain, 1B	106.93	4.67217	0.545552	-0.605957	1.77979	0.000239275	0.00579493
17288	Mep1b	meprin 1 beta	105.235	4.65619	0.952081	-0.0491051	3.06586	4.31073e-14	4.9061e-12
170761	Pdzd3	PDZ domain containing 3	105.182	4.6557	0.724026	-0.322929	2.33053	4.21669e-08	2.2427e-06
13211	Dhx9	DEAH (Asp-Glu-Ala-His) box polypeptide 9	102.159	4.62653	0.65187	-0.427909	2.0488	4.4371e-06	0.000164496
74253	Klrg2	killer cell lectin-like receptor subfamily G, member 2	100.425	4.60941	0.622351	-0.474251	1.92868	2.80145e-05	0.000883597
233836	Slc5a11	solute carrier family 5 (sodium/glucose cotransporter), member 11	100.37	4.60886	0.620346	-0.477479	1.9216	3.11354e-05	0.000974479
72843	Prdm4	PR domain containing 4	100.264	4.60781	0.568572	-0.564627	1.75971	0.000315436	0.00737604
75560	Ep400	E1A binding protein p400	99.4038	4.59919	0.671777	-0.397828	2.06441	3.46853e-06	0.000131586
108653	Rimklb	ribosomal modification protein rimK-like family member B	99.3452	4.5986	0.511162	-0.671068	1.57007	0.00361522	0.0619997
78938	Fbxo34	F-box protein 34	98.9518	4.59463	0.549043	-0.599578	1.68091	0.000903352	0.0188488
269608	Plekhg5	pleckstrin homology domain containing, family G (with RhoGef domain) member 5	98.663	4.59171	0.622103	-0.47465	1.9	4.28852e-05	0.00129012
66805	Tspan1	tetraspanin 1	98.4744	4.5898	0.598414	-0.513472	1.82476	0.000127383	0.00333305
26397	Map2k3	mitogen-activated protein kinase kinase 3	97.7251	4.58216	0.539686	-0.616767	1.63533	0.00162001	0.0309821
227960	Gca	grancalcin	97.2123	4.5769	0.644337	-0.439534	1.94395	2.22811e-05	0.000716651
16886	Limk2	LIM motif-containing protein kinase 2	97.0031	4.57474	0.555138	-0.588538	1.67186	0.00101595	0.020877
66720	Klhl10	kelch-like 10	96.5958	4.57054	0.577251	-0.549477	1.73241	0.00045687	0.0102985
56404	Trip4	thyroid hormone receptor interactor 4	96.4662	4.56919	0.6502	-0.430476	1.94917	2.0599e-05	0.000666498
66787	Gskip	GSK3B interacting protein	96.4175	4.56869	0.512824	-0.667823	1.5367	0.00536348	0.0872034
24017	Rnf13	ring finger protein 13	95.4615	4.55872	0.705328	-0.349093	2.09615	2.09309e-06	8.30855e-05
18776	Prl3b1	prolactin family 3, subfamily b, member 1	95.3712	4.55778	1.02634	0.0260003	3.04776	6.18838e-14	6.94593e-12
59126	Nek6	NIMA (never in mitosis gene a)-related expressed kinase 6	95.2722	4.55674	1.09167	0.0877047	3.23895	1.29503e-15	1.68612e-13
18822	Plod1	procollagen-lysine, 2-oxoglutarate 5-dioxygenase 1	93.5677	4.53869	0.652068	-0.427607	1.90584	3.93419e-05	0.00119013
80986	Ckap2	cytoskeleton associated protein 2	93.5529	4.53853	0.578334	-0.547605	1.69011	0.00080115	0.0169775
75812	Tasp1	taspase, threonine aspartase 1	93.4783	4.53773	0.524204	-0.645874	1.53091	0.00573705	0.0926295
13026	Pcyt1a	phosphate cytidylyltransferase 1, choline, alpha isoform	93.2114	4.53487	0.592866	-0.522788	1.7273	0.000489298	0.0109236
56453	Mbtps1	membrane-bound transcription factor peptidase, site 1	93.0722	4.53338	0.528964	-0.636835	1.53921	0.00520864	0.0851928
20768	Sephs2	selenophosphate synthetase 2	92.4379	4.52654	0.700613	-0.3558	2.02709	6.23377e-06	0.000222488
56715	Rabgef1	RAB guanine nucleotide exchange factor (GEF) 1	92.1752	4.52369	0.566781	-0.567782	1.63598	0.0016068	0.0307654
57746	Piwil2	piwi-like RNA-mediated gene silencing 2	92.156	4.52348	0.561761	-0.57668	1.62121	0.00193396	0.0360955
57874	Hacd3	3-hydroxyacyl-CoA dehydratase 3	91.8593	4.52026	0.700981	-0.355275	2.01754	7.2318e-06	0.000255309
78913	Ltn1	listerin E3 ubiquitin protein ligase 1	91.762	4.5192	0.67213	-0.397304	1.93279	2.63448e-05	0.000834166
319955	Ercc6	excision repair cross-complementing rodent repair deficiency, complementation group 6	91.7455	4.51902	0.723616	-0.323495	2.08053	2.6855e-06	0.000103816
210135	Zfp180	zinc finger protein 180	90.4583	4.50489	0.581974	-0.54133	1.65362	0.00128441	0.0253995
11610	Agtrap	angiotensin II, type I receptor-associated protein	90.3135	4.50329	0.673609	-0.395105	1.91143	3.62191e-05	0.00111853
73804	Kif2c	kinesin family member 2C	89.749	4.49702	0.62713	-0.466601	1.77021	0.000273112	0.00648891
227743	Mapkap1	mitogen-activated protein kinase associated protein 1	89.0109	4.48876	0.566344	-0.568554	1.58758	0.00292619	0.0510436
229707	Strip1	striatin interacting protein 1	87.8488	4.47562	0.619549	-0.478763	1.71765	0.00055674	0.0122944
226178	Wbp1l	WW domain binding protein 1 like	87.8126	4.4752	0.550157	-0.597551	1.52474	0.00616126	0.0986955
76332	Cog2	component of oligomeric golgi complex 2	87.671	4.47359	0.591765	-0.524646	1.63782	0.00156983	0.0301997
74194	Rnd3	Rho family GTPase 3	87.5874	4.47264	0.597376	-0.515208	1.65203	0.00131083	0.0258905
65020	Zfp110	zinc finger protein 110	87.4257	4.47079	0.588456	-0.530252	1.62483	0.0018484	0.0346974
12005	Axin1	axin 1	86.9723	4.46559	0.803385	-0.218922	2.20858	3.33601e-07	1.51179e-05
99712	Cept1	choline/ethanolaminephosphotransferase 1	86.3874	4.45884	0.600949	-0.509245	1.64269	0.00147602	0.028632
22166	Txn1	thioredoxin 1	85.866	4.45279	0.72113	-0.326936	1.96116	1.71824e-05	0.000571869
229096	Ythdf3	YTH N6-methyladenosine RNA binding protein 3	85.6481	4.45025	0.601993	-0.507509	1.63365	0.00165471	0.0315714
22788	Zp3	zona pellucida glycoprotein 3	85.4909	4.44841	1.77652	0.574657	4.81352	1.10697e-30	4.61948e-28
19027	Sypl	synaptophysin-like protein	85.1559	4.44448	0.667995	-0.403474	1.80395	0.00017087	0.00433165
328572	Ep300	E1A binding protein p300	84.9297	4.44182	0.603713	-0.504657	1.62669	0.00180587	0.0340562
14375	Xrcc6	X-ray repair complementing defective repair in Chinese hamster cells 6	84.7706	4.43995	0.6364	-0.451928	1.71204	0.000599865	0.0131574
230784	Sesn2	sestrin 2	84.6693	4.43875	0.600226	-0.510448	1.6131	0.00213922	0.0392069
71913	Tmem79	transmembrane protein 79	84.4053	4.43563	0.64014	-0.446068	1.71582	0.000570471	0.0125805
66333	Aqp11	aquaporin 11	82.6535	4.41466	1.27956	0.246519	3.36925	8.79161e-17	1.32485e-14
72039	Mccc1	methylcrotonoyl-Coenzyme A carboxylase 1 (alpha)	82.5582	4.4135	0.57928	-0.545969	1.52382	0.00622657	0.0995455
22137	Ttk	Ttk protein kinase	82.3732	4.41126	0.843595	-0.170082	2.21489	3.0035e-07	1.38084e-05
106894	Hmgxb3	HMG box domain containing 3	82.23	4.40952	0.713953	-0.336938	1.87173	6.48689e-05	0.00182339
54135	Lsr	lipolysis stimulated lipoprotein receptor	82.175	4.40885	0.762868	-0.27067	1.99884	9.65892e-06	0.000333756
16644	Kng1	kininogen 1	81.9354	4.40593	1.11192	0.106086	2.90617	1.01349e-12	9.76007e-11
18793	Plaur	plasminogen activator, urokinase receptor	81.8253	4.40459	0.614956	-0.486205	1.60545	0.00235138	0.0423795
79263	Trim39	tripartite motif-containing 39	81.5161	4.4008	0.66562	-0.407036	1.73213	0.000458617	0.0103236
209558	Enpp3	ectonucleotide pyrophosphatase/phosphodiesterase 3	80.9944	4.39438	0.673404	-0.39541	1.74282	0.000396946	0.00907344
16475	Ajuba	ajuba LIM protein	80.9805	4.39421	0.735941	-0.306605	1.9044	4.01895e-05	0.00121351
17118	Marcks	myristoylated alanine rich protein kinase C substrate	80.7558	4.39143	0.646442	-0.436271	1.66884	0.00105635	0.0215598
328133	Slc39a9	solute carrier family 39 (zinc transporter), member 9	80.3993	4.38701	0.609496	-0.495123	1.56754	0.00372645	0.0636664
98488	Gtf3c3	general transcription factor IIIC, polypeptide 3	79.7141	4.37845	0.652405	-0.42709	1.66568	0.00110035	0.0223015
70604	Dnajb14	DnaJ heat shock protein family (Hsp40) member B14	78.7613	4.36642	1.29646	0.259637	3.27619	6.02984e-16	8.11039e-14
11520	Plin2	perilipin 2	78.6553	4.36507	0.95092	-0.0503252	2.40023	1.25108e-08	7.246e-07
75320	Etnk1	ethanolamine kinase 1	78.0906	4.35787	0.739703	-0.301506	1.85561	8.19272e-05	0.00223719
14462	Gata3	GATA binding protein 3	77.5365	4.35075	1.02888	0.0284738	2.56534	6.45032e-10	4.26744e-08
59287	Ncstn	nicastrin	77.2576	4.34715	0.838823	-0.175756	2.085	2.50091e-06	9.80778e-05
66622	Ubr7	ubiquitin protein ligase E3 component n-recognin 7 (putative)	77.0507	4.34446	0.86133	-0.149277	2.13603	1.10014e-06	4.52139e-05
67245	Peli1	pellino 1	76.5009	4.3373	1.04058	0.0397782	2.56473	6.52267e-10	4.2805e-08
104418	Dgkz	diacylglycerol kinase zeta	76.4703	4.3369	0.661884	-0.412664	1.63079	0.00171517	0.0325342
20340	Glg1	golgi apparatus protein 1	76.3698	4.33559	0.703095	-0.352263	1.73037	0.000469541	0.010541
22685	Zfp239	zinc finger protein 239	76.1123	4.33221	1.1658	0.153411	2.86082	2.44919e-12	2.13158e-10
12450	Ccng1	cyclin G1	75.9065	4.3295	0.772509	-0.258112	1.89129	4.87487e-05	0.0014264
13560	E4f1	E4F transcription factor 1	75.7879	4.32794	0.970583	-0.029858	2.37303	2.01565e-08	1.11581e-06
100037258	Dnajc3	DnaJ heat shock protein family (Hsp40) member C3	75.1556	4.31956	0.879067	-0.128894	2.13383	1.14008e-06	4.66203e-05
74666	4930432K21Rik	RIKEN cDNA 4930432K21 gene	74.6352	4.31261	0.797407	-0.22639	1.92405	3.0019e-05	0.000944988
14854	Gss	glutathione synthetase	73.7329	4.30045	0.920651	-0.0826744	2.19824	3.96181e-07	1.76653e-05
11647	Alpl	alkaline phosphatase, liver/bone/kidney	73.6221	4.29895	0.852279	-0.159841	2.03235	5.74254e-06	0.000207743
17134	Mafg	v-maf musculoaponeurotic fibrosarcoma oncogene family, protein G (avian)	73.099	4.29181	0.701845	-0.354042	1.66334	0.001134	0.022757
77116	Mtmr2	myotubularin related protein 2	73.0756	4.29149	0.932109	-0.0703058	2.20844	3.34404e-07	1.51179e-05
319740	Zfyve27	zinc finger, FYVE domain containing 27	72.8697	4.28867	1.08951	0.0857306	2.57509	5.39537e-10	3.64355e-08
13139	Dgka	diacylglycerol kinase, alpha	72.295	4.28075	0.980103	-0.0200971	2.30067	7.04556e-08	3.61724e-06
71834	Zbtb43	zinc finger and BTB domain containing 43	71.9076	4.27538	1.30336	0.264943	3.04526	6.50486e-14	7.25114e-12
20971	Sdc4	syndecan 4	71.855	4.27465	4.17017	1.42796	9.73733	3.52622e-84	1.43473e-80
224105	Pak2	p21 (RAC1) activated kinase 2	71.2381	4.26603	0.7907	-0.234837	1.83253	0.000114064	0.00305328
140570	Plxnb2	plexin B2	70.9135	4.26146	0.713603	-0.337428	1.64731	0.001392	0.0272294
68010	Bambi	BMP and activin membrane-bound inhibitor	70.9011	4.26129	1.3527	0.302099	3.12214	1.39148e-14	1.6775e-12
57080	Gtf2ird1	general transcription factor II I repeat domain-containing 1	70.4477	4.25487	1.01267	0.0125858	2.32433	4.69246e-08	2.48761e-06
11806	Apoa1	apolipoprotein A-I	69.9212	4.24737	1.97284	0.679473	4.49875	1.56208e-27	5.52671e-25
70466	Ckap2l	cytoskeleton associated protein 2-like	69.7756	4.24528	1.10517	0.100001	2.51561	1.59508e-09	1.01803e-07
72568	Lin9	lin-9 homolog (C. elegans)	69.2968	4.2384	0.682858	-0.381469	1.54504	0.0048648	0.0800552
75425	Tti1	TELO2 interacting protein 1	68.8783	4.23234	0.766488	-0.265937	1.72514	0.000503724	0.0112303
18746	Pkm	pyruvate kinase, muscle	68.7479	4.23045	0.746656	-0.292151	1.67773	0.000941543	0.0194957
27223	Trp53bp1	transformation related protein 53 binding protein 1	68.5806	4.22801	1.51607	0.416123	3.39937	4.6924e-17	7.34315e-15
224139	Golgb1	golgi autoantigen, golgin subfamily b, macrogolgin 1	68.1126	4.22116	0.900402	-0.104914	2.00688	8.53115e-06	0.00029795
74691	Tdrd9	tudor domain containing 9	67.8204	4.21686	1.40201	0.337904	3.11319	1.66668e-14	1.9945e-12
232164	Paip2b	poly(A) binding protein interacting protein 2B	67.6506	4.21436	0.759842	-0.274645	1.68356	0.000872768	0.0183755
66869	Zfp869	zinc finger protein 869	67.5709	4.21318	0.743162	-0.296841	1.64491	0.00143517	0.0279728
192119	Dicer1	dicer 1, ribonuclease type III	66.8639	4.20266	0.948326	-0.0530571	2.0798	2.71706e-06	0.000104787
106794	Dhx57	DEAH (Asp-Glu-Ala-Asp/His) box polypeptide 57	66.5429	4.19785	1.41896	0.349926	3.09889	2.22215e-14	2.54687e-12
545156	Kalrn	kalirin, RhoGEF kinase	66.4824	4.19694	0.813765	-0.206083	1.77578	0.00025292	0.00607119
11370	Acadvl	acyl-Coenzyme A dehydrogenase, very long chain	66.0356	4.19019	0.718032	-0.331242	1.55765	0.00419252	0.0702306
231207	Cpeb2	cytoplasmic polyadenylation element binding protein 2	65.9207	4.18845	1.581	0.458058	3.42448	2.77633e-17	4.38687e-15
211548	Nomo1	nodal modulator 1	65.8475	4.18734	0.809899	-0.210845	1.75255	0.000347822	0.00804091
19143	St14	suppression of tumorigenicity 14 (colon carcinoma)	64.8035	4.17136	0.889291	-0.117331	1.89755	4.44571e-05	0.00133004
18753	Prkcd	protein kinase C, delta	64.7447	4.17045	1.69246	0.526184	3.60847	5.67861e-19	1.05022e-16
239555	Mief1	mitochondrial elongation factor 1	64.354	4.1644	0.894414	-0.111586	1.89685	4.49192e-05	0.00133894
233532	Rsf1	remodeling and spacing factor 1	63.5999	4.15261	1.0235	0.023226	2.14823	9.01993e-07	3.75446e-05
18557	Cdk18	cyclin-dependent kinase 18	63.4124	4.14966	0.771056	-0.259994	1.61418	0.00211076	0.0387726
16331	Inpp5d	inositol polyphosphate-5-phosphatase D	63.2551	4.14718	0.734142	-0.309053	1.53354	0.00556444	0.0902005
269252	Gtf3c4	general transcription factor IIIC, polypeptide 4	63.0967	4.14467	0.750994	-0.286358	1.56528	0.00382839	0.0650686
14230	Fkbp10	FK506 binding protein 10	62.9806	4.14283	1.68025	0.518941	3.49643	6.12035e-18	1.02689e-15
18392	Orc1	origin recognition complex, subunit 1	62.9099	4.1417	0.94237	-0.059357	1.95904	1.77434e-05	0.00058694
21873	Tjp2	tight junction protein 2	62.875	4.14115	0.764758	-0.268196	1.58903	0.00287513	0.0503147
217684	Susd6	sushi domain containing 6	62.5689	4.13627	0.757338	-0.277946	1.56686	0.00375689	0.0640245
80721	Slc19a3	solute carrier family 19, member 3	62.0304	4.12762	2.67127	0.982555	5.48462	1.46649e-37	9.17966e-35
19707	Reps1	RalBP1 associated Eps domain containing protein	61.484	4.11878	0.804522	-0.217506	1.63898	0.00154711	0.0298333
60599	Trp53inp1	transformation related protein 53 inducible nuclear protein 1	61.3593	4.11675	0.974748	-0.0255762	1.9822	1.24699e-05	0.000422809
68801	Elovl5	ELOVL family member 5, elongation of long chain fatty acids (yeast)	60.9936	4.11077	0.842111	-0.171843	1.70345	0.000672195	0.0145672
16601	Klf9	Kruppel-like factor 9	60.8949	4.10915	0.843066	-0.17071	1.70294	0.000676736	0.0146267
246196	Zfp277	zinc finger protein 277	60.6219	4.10466	1.0182	0.0180357	2.04854	4.45531e-06	0.000164796
72108	Ddhd2	DDHD domain containing 2	60.0563	4.09528	0.830505	-0.185721	1.6571	0.00122851	0.0244426
71854	Dpep3	dipeptidase 3	59.6737	4.08889	1.12088	0.114115	2.22385	2.58582e-07	1.21631e-05
14012	Mpzl2	myelin protein zero-like 2	59.3375	4.08324	1.16585	0.153451	2.30151	6.94537e-08	3.57709e-06
24086	Tlk2	tousled-like kinase 2 (Arabidopsis)	58.9871	4.07732	0.972749	-0.0276296	1.91024	3.68614e-05	0.00113406
73683	Atg16l2	autophagy related 16-like 2 (S. cerevisiae)	58.6459	4.07152	1.69642	0.528519	3.31423	2.75136e-16	3.89377e-14
14958	H1f0	H1.0 linker histone	58.4586	4.06832	0.821049	-0.197173	1.5995	0.00252985	0.0451957
70799	Cep192	centrosomal protein 192	58.3512	4.06648	1.12222	0.11531	2.18265	5.12741e-07	2.24929e-05
54419	Cldn6	claudin 6	58.2544	4.06482	1.21683	0.196253	2.36317	2.39372e-08	1.31614e-06
100042165	BC005561	cDNA sequence BC005561	57.9091	4.05887	1.14231	0.133049	2.20674	3.44002e-07	1.55087e-05
20397	Sgpl1	sphingosine phosphate lyase 1	57.811	4.05718	0.829454	-0.186988	1.59995	0.00251606	0.0451038
20847	Stat2	signal transducer and activator of transcription 2	56.7961	4.03947	1.82429	0.601188	3.46381	1.21637e-17	1.97964e-15
53322	Nucb2	nucleobindin 2	56.0734	4.02666	1.00595	0.00593213	1.88832	5.09145e-05	0.0014819
237636	Npc1l1	NPC1 like intracellular cholesterol transporter 1	55.4167	4.01488	1.60384	0.472398	2.97913	2.41793e-13	2.57202e-11
245671	Klf8	Kruppel-like factor 8	55.3578	4.01382	1.73522	0.551133	3.22011	1.90383e-15	2.43975e-13
67011	Mettl6	methyltransferase like 6	55.1179	4.00947	1.08191	0.0787279	1.99996	9.4931e-06	0.000328724
243372	Zfp775	zinc finger protein 775	54.8987	4.00549	1.59986	0.469913	2.94689	4.56472e-13	4.67238e-11
22154	Tubb5	tubulin, beta 5 class I	54.2989	3.9945	1.07431	0.0716827	1.95948	1.76237e-05	0.000585358
16709	Ktn1	kinectin 1	53.756	3.98446	1.04118	0.040351	1.88202	5.58391e-05	0.00159715
23962	Oasl2	2'-5' oligoadenylate synthetase-like 2	52.6359	3.9634	0.919867	-0.0835259	1.6316	0.00169778	0.0322796
68401	G6pc3	glucose 6 phosphatase, catalytic, 3	52.0659	3.95251	0.916031	-0.0877055	1.60897	0.00225134	0.0408617
56332	Amotl2	angiomotin-like 2	51.7089	3.94563	1.06909	0.0668077	1.86622	7.02761e-05	0.00194514
224143	Poglut1	protein O-glucosyltransferase 1	51.2248	3.93622	0.983648	-0.0164875	1.70258	0.000679925	0.0146761
228545	Vps18	VPS18 CORVET/HOPS core subunit	51.0164	3.93215	1.06024	0.0584912	1.82842	0.000120935	0.00320036
67778	Zfp639	zinc finger protein 639	50.9978	3.93178	1.03605	0.0354201	1.78613	0.000219127	0.00540347
18709	Pik3r2	phosphoinositide-3-kinase regulatory subunit 2	50.8136	3.92816	0.976117	-0.0241732	1.67732	0.000946549	0.0195744
18947	Pnliprp2	pancreatic lipase-related protein 2	50.6467	3.92487	1.07673	0.0739317	1.84473	9.5802e-05	0.00260297
269424	Jade1	jade family PHD finger 1	50.5963	3.92388	1.46212	0.379886	2.50275	2.01229e-09	1.27432e-07
14381	G6pdx	glucose-6-phosphate dehydrogenase X-linked	50.1493	3.915	1.15281	0.142205	1.95756	1.81442e-05	0.000597768
105722	Ano6	anoctamin 6	50.0929	3.91388	1.10091	0.0961416	1.86754	6.89481e-05	0.0019149
71345	Ano9	anoctamin 9	49.7953	3.90792	1.39688	0.334241	2.35688	2.67113e-08	1.46373e-06
211389	Suox	sulfite oxidase	49.0696	3.89324	1.14575	0.136062	1.90767	3.82901e-05	0.00116699
546118	Ubtfl1	upstream binding transcription factor, RNA polymerase I-like 1	48.8832	3.88943	1.00031	0.000308742	1.65978	0.00118701	0.0237039
72587	Pan3	PAN3 poly(A) specific ribonuclease subunit	48.6974	3.88563	1.07983	0.0768082	1.78557	0.000220854	0.0054296
98582	Khdc1b	KH domain containing 1B	48.4067	3.87964	1.12312	0.116113	1.8471	9.26018e-05	0.00252023
231855	Ap5z1	adaptor-related protein complex 5, zeta 1 subunit	48.0954	3.87319	0.988289	-0.0117802	1.61588	0.00206664	0.0381344
20249	Scd1	stearoyl-Coenzyme A desaturase 1	48.0156	3.87153	1.60007	0.470045	2.61221	2.72294e-10	1.89384e-08
72972	Ccser2	coiled-coil serine rich 2	47.9817	3.87082	1.85435	0.617532	3.0254	9.66202e-14	1.05536e-11
100073351	Yy2	Yy2 transcription factor	47.4055	3.85874	1.25963	0.230817	2.0327	5.71063e-06	0.000207743
215445	Rab11fip3	RAB11 family interacting protein 3 (class II)	47.3164	3.85686	0.964411	-0.0362381	1.55365	0.00439589	0.0732273
14739	S1pr2	sphingosine-1-phosphate receptor 2	46.9802	3.84973	1.60289	0.47181	2.56556	6.42502e-10	4.26744e-08
17345	Mki67	antigen identified by monoclonal antibody Ki 67	46.8317	3.84656	0.977677	-0.022576	1.56035	0.00405978	0.0684693
53413	Exoc7	exocyst complex component 7	46.8162	3.84623	1.70992	0.536446	2.72818	3.10878e-11	2.46807e-09
12316	Aspm	abnormal spindle microtubule assembly	46.6209	3.84205	1.61511	0.479402	2.56713	6.24207e-10	4.18065e-08
80294	Pofut2	protein O-fucosyltransferase 2	46.2566	3.8342	1.37541	0.318753	2.1706	6.25275e-07	2.69216e-05
209456	Trp53bp2	transformation related protein 53 binding protein 2	46.253	3.83413	3.2347	1.17394	5.10449	1.22239e-33	5.68411e-31
52480	Snhg14	small nucleolar RNA host gene 14	45.7771	3.82378	1.72091	0.542852	2.69021	6.36184e-11	4.90706e-09
211586	Tfdp2	transcription factor Dp 2	45.3686	3.81482	1.38831	0.328089	2.15263	8.39462e-07	3.55787e-05
22640	Zfp1	zinc finger protein 1	44.495	3.79538	1.06552	0.0634648	1.62309	0.00188906	0.0352978
212986	Scfd2	Sec1 family domain containing 2	44.2639	3.79017	1.11264	0.106732	1.68681	0.000836427	0.0176561
234779	Plcg2	phospholipase C, gamma 2	43.7742	3.77905	1.03471	0.0341213	1.55281	0.0044396	0.073866
75577	Dynap	dynactin associated protein	43.6257	3.77565	1.57273	0.452813	2.3529	2.86211e-08	1.5527e-06
224824	Pex6	peroxisomal biogenesis factor 6	42.8046	3.75665	1.04564	0.0446304	1.53737	0.00532146	0.0866934
231147	Sh3tc1	SH3 domain and tetratricopeptide repeats 1	42.6417	3.75283	1.6388	0.493963	2.40107	1.23278e-08	7.16552e-07
66961	Neat1	nuclear paraspeckle assembly transcript 1 (non-protein coding)	42.5203	3.74998	3.61892	1.28618	5.28839	1.5777e-35	9.17038e-33
18222	Numb	NUMB endocytic adaptor protein	41.8993	3.73527	1.86175	0.621515	2.68414	7.12938e-11	5.44745e-09
20250	Scd2	stearoyl-Coenzyme A desaturase 2	41.0406	3.71456	1.87625	0.629274	2.65409	1.25085e-10	9.25341e-09
384009	Glipr2	GLI pathogenesis-related 2	40.5721	3.70308	1.28983	0.254508	1.80539	0.000167443	0.00425757
72139	2610044O15Rik8	RIKEN cDNA 2610044O15 gene	39.9023	3.68643	1.2879	0.25301	1.77527	0.000254698	0.00610488
11846	Arg1	arginase, liver	39.6271	3.67951	1.16836	0.155602	1.60027	0.00250616	0.0450197
71718	Telo2	telomere maintenance 2	39.3682	3.67296	1.31538	0.274123	1.79077	0.00020544	0.00511243
23970	Pacsin2	protein kinase C and casein kinase substrate in neurons 2	39.2591	3.67018	1.17019	0.157165	1.58904	0.00287486	0.0503147
108841	Rdh13	retinol dehydrogenase 13 (all-trans and 9-cis)	39.2539	3.67005	2.13599	0.758928	2.90018	1.13939e-12	1.07188e-10
94213	Ddx50	DEAD (Asp-Glu-Ala-Asp) box polypeptide 50	39.1751	3.66804	1.22892	0.206139	1.6655	0.00110284	0.022303
229285	Spg20	spastic paraplegia 20, spartin (Troyer syndrome) homolog (human)	39.1605	3.66767	1.21088	0.191346	1.64048	0.00151789	0.0293741
52231	Ankzf1	ankyrin repeat and zinc finger domain containing 1	39.1501	3.6674	1.51527	0.415591	2.05236	4.19513e-06	0.000156956
11789	Apc	APC, WNT signaling pathway regulator	39.088	3.66582	1.27267	0.241117	1.72125	0.000530598	0.0118132
14536	Nr6a1	nuclear receptor subfamily 6, group A, member 1	38.7335	3.65671	1.69457	0.527431	2.27267	1.13566e-07	5.63503e-06
68867	Rnf122	ring finger protein 122	38.414	3.64842	1.24789	0.221455	1.66085	0.00117083	0.0234382
71927	Itfg1	integrin alpha FG-GAP repeat containing 1	37.844	3.63347	1.95572	0.670757	2.56719	6.23601e-10	4.18065e-08
212111	Inpp5a	inositol polyphosphate-5-phosphatase A	37.5236	3.62497	1.88931	0.63621	2.46058	4.29106e-09	2.63536e-07
231670	Fbxo21	F-box protein 21	37.4805	3.62382	3.36521	1.21349	4.37809	2.43201e-26	7.76097e-24
20720	Serpine2	serine (or cysteine) peptidase inhibitor, clade E, member 2	37.3678	3.62081	1.24812	0.221638	1.61927	0.00198129	0.0368521
75352	4930550L24Rik	RIKEN cDNA 4930550L24 gene	37.2225	3.61691	5.21552	1.65164	6.74206	6.6494e-51	7.21459e-48
68038	Chid1	chitinase domain containing 1	37.1761	3.61567	1.23099	0.207816	1.58945	0.00286057	0.0501679
103737	Pex12	peroxisomal biogenesis factor 12	36.9023	3.60828	1.87756	0.62997	2.40775	1.09584e-08	6.41537e-07
217827	Nrde2	nrde-2 necessary for RNA interference, domain containing	36.7591	3.60439	1.41493	0.347079	1.80796	0.000161514	0.00412661
72145	Wdfy3	WD repeat and FYVE domain containing 3	36.7378	3.60381	1.52711	0.423375	1.95025	2.02652e-05	0.000658315
215456	Gpat2	glycerol-3-phosphate acyltransferase 2, mitochondrial	36.517	3.59778	1.53882	0.431018	1.95426	1.9074e-05	0.000623353
213054	Gabpb2	GA repeat binding protein, beta 2	36.4976	3.59725	1.44169	0.365818	1.83	0.000118242	0.0031479
52397	Zfp644	zinc finger protein 644	36.2356	3.59004	2.20836	0.792249	2.78449	1.06486e-11	8.84217e-10
666173	Vps13b	vacuolar protein sorting 13B	36.1385	3.58736	1.40176	0.337728	1.76307	0.000301262	0.0070751
76485	Glt8d1	glycosyltransferase 8 domain containing 1	36.1233	3.58694	1.22605	0.203801	1.54147	0.00507298	0.0832286
20620	Plk2	polo like kinase 2	36.0222	3.58414	2.36999	0.862886	2.97195	2.78607e-13	2.90663e-11
66949	Trim59	tripartite motif-containing 59	35.5417	3.57071	2.26529	0.817704	2.80545	7.12684e-12	5.94817e-10
73914	Irak3	interleukin-1 receptor-associated kinase 3	35.3293	3.56471	1.80667	0.591484	2.22504	2.53493e-07	1.19583e-05
17684	Cited2	Cbp/p300-interacting transactivator, with Glu/Asp-rich carboxy-terminal domain, 2	35.1799	3.56047	2.16029	0.770242	2.65008	1.34802e-10	9.9272e-09
22288	Utrn	utrophin	35.0852	3.55778	1.34974	0.299915	1.65162	0.00131762	0.0259931
14886	Gtf2i	general transcription factor II I	35.0154	3.55579	2.30179	0.833688	2.81139	6.35853e-12	5.33429e-10
20706	Serpinb9b	serine (or cysteine) peptidase inhibitor, clade B, member 9b	34.9174	3.55299	3.32449	1.20132	4.04993	3.81383e-23	1.01754e-20
74337	Palm3	paralemmin 3	34.7623	3.54853	1.47472	0.388465	1.78908	0.000210318	0.00520994
22174	Tyro3	TYRO3 protein tyrosine kinase 3	34.2454	3.53355	1.75326	0.561476	2.09754	2.04675e-06	8.14445e-05
67749	Mgarp	mitochondria localized glutamic acid rich protein	34.2282	3.53305	1.34786	0.298515	1.61178	0.0021745	0.039764
75718	Vwa5b1	von Willebrand factor A domain containing 5B1	34.1877	3.53186	1.58385	0.459856	1.89188	4.83234e-05	0.00141705
22129	Ttc3	tetratricopeptide repeat domain 3	33.9509	3.52491	3.31537	1.19857	3.9346	4.85806e-22	1.16272e-19
67981	Hormad1	HORMA domain containing 1	33.921	3.52404	1.49379	0.401313	1.77134	0.000268904	0.00640764
217331	Unk	unkempt family zinc finger	33.8711	3.52256	1.34753	0.298276	1.59571	0.00264994	0.0471857
17069	Ly6e	lymphocyte antigen 6 complex, locus E	33.6911	3.51723	1.43718	0.362683	1.69344	0.000766951	0.0163807
50505	Ercc4	excision repair cross-complementing rodent repair deficiency, complementation group 4	32.9539	3.49511	1.76301	0.567021	2.03491	5.51727e-06	0.000201783
71723	Dhx34	DEAH (Asp-Glu-Ala-His) box polypeptide 34	32.5844	3.48383	1.54649	0.435985	1.76628	0.000288253	0.00681877
18082	Nipsnap1	nipsnap homolog 1	32.0502	3.4673	2.95768	1.08441	3.32623	2.14679e-16	3.06482e-14
56743	Lat2	linker for activation of T cells family, member 2	31.8817	3.46203	1.43853	0.36362	1.60982	0.00222791	0.0406039
18641	Pfkl	phosphofructokinase, liver, B-type	31.8288	3.46037	1.56443	0.447519	1.74798	0.000370122	0.0084961
12795	Plk3	polo like kinase 3	31.7857	3.45902	1.71337	0.538464	1.91198	3.59233e-05	0.0011115
21942	Tnfrsf9	tumor necrosis factor receptor superfamily, member 9	31.731	3.45729	2.33937	0.849881	2.60633	3.03546e-10	2.09331e-08
56045	Samhd1	SAM domain and HD domain, 1	31.5168	3.45052	1.452	0.372941	1.60747	0.00229346	0.0414274
72056	1810055G02Rik	RIKEN cDNA 1810055G02 gene	31.2638	3.44246	1.78069	0.577003	1.95653	1.84308e-05	0.000604759
217734	Pomt2	protein-O-mannosyltransferase 2	30.6586	3.42291	1.7406	0.554227	1.87773	5.94495e-05	0.00168855
13809	Enpep	glutamyl aminopeptidase	30.6375	3.42223	1.81972	0.598685	1.96182	1.70095e-05	0.000567273
238692	Zfp874a	zinc finger protein 874a	30.5895	3.42066	1.5021	0.406864	1.61702	0.00203758	0.037641
237781	Mief2	mitochondrial elongation factor 2	30.5132	3.41816	1.44019	0.364778	1.54674	0.00476855	0.0787101
52710	Slc52a2	solute carrier protein 52, member 2	30.4175	3.41502	1.49398	0.401447	1.59979	0.00252096	0.0451289
102866	Pls3	plastin 3 (T-isoform)	30.1655	3.4067	2.81898	1.03638	2.99513	1.76209e-13	1.88671e-11
232784	Zfp212	Zinc finger protein 212	30.1538	3.40631	1.56344	0.446887	1.66053	0.0011757	0.0235068
16391	Irf9	interferon regulatory factor 9	29.7995	3.39449	1.5011	0.406199	1.57671	0.0033378	0.0576063
320808	Dcaf5	DDB1 and CUL4 associated factor 5	29.6787	3.39043	1.55703	0.442782	1.62923	0.00174923	0.0331417
11797	Birc2	baculoviral IAP repeat-containing 2	29.4395	3.38234	1.80785	0.592139	1.87733	5.97916e-05	0.00169531
434197	Fam169b	family with sequence similarity 169, member B	29.2665	3.37644	1.54052	0.432122	1.59089	0.00281094	0.0494574
12306	Anxa2	annexin A2	29.1799	3.37348	1.96985	0.677959	2.02858	6.08996e-06	0.000218795
64930	Tsc1	TSC complex subunit 1	29.0508	3.36905	1.69886	0.529955	1.74222	0.000400205	0.00913511
75870	Tcam1	testicular cell adhesion molecule 1	29.0042	3.36744	1.81869	0.598115	1.86229	7.43907e-05	0.00205205
19252	Dusp1	dual specificity phosphatase 1	28.8232	3.36118	1.58104	0.458084	1.60943	0.00223848	0.0407407
19128	Pros1	protein S (alpha)	28.6644	3.35565	2.46612	0.902646	2.49737	2.21727e-09	1.39869e-07
21894	Tln1	talin 1	28.5838	3.35284	1.6396	0.49445	1.65598	0.00124631	0.0247362
72175	Mfsd8	major facilitator superfamily domain containing 8	28.5791	3.35268	1.62627	0.486289	1.64227	0.00148404	0.0287533
54125	Polm	polymerase (DNA directed), mu	28.474	3.34899	2.23909	0.806071	2.25328	1.57707e-07	7.61629e-06
18508	Pax6	paired box 6	28.1616	3.33796	1.53947	0.431438	1.53319	0.00558697	0.0904756
14186	Fgfr4	fibroblast growth factor receptor 4	27.8321	3.32619	1.87237	0.627206	1.84414	9.66169e-05	0.00261637
12359	Cat	catalase	27.8012	3.32508	1.62006	0.482464	1.59397	0.00270717	0.0479425
58801	Pmaip1	phorbol-12-myristate-13-acetate-induced protein 1	27.618	3.31847	1.92547	0.655172	1.88267	5.53068e-05	0.00158472
22144	Tuba3a	tubulin, alpha 3A	27.593	3.31756	2.27226	0.820776	2.21986	2.76433e-07	1.28541e-05
100855	Tbc1d14	TBC1 domain family, member 14	27.5641	3.31651	1.57694	0.455484	1.53904	0.00521888	0.0851928
70454	Cenpl	centromere protein L	27.5222	3.31499	2.27073	0.820102	2.21298	3.10026e-07	1.41335e-05
246694	Hps5	HPS5, biogenesis of lysosomal organelles complex 2 subunit 2	27.5089	3.31451	2.6619	0.979041	2.59303	3.87987e-10	2.64204e-08
20514	Slc1a5	solute carrier family 1 (neutral amino acid transporter), member 5	27.4941	3.31397	2.93177	1.07561	2.85446	2.77051e-12	2.39841e-10
625253	Gm6568	DnaJ (Hsp40) homolog, subfamily B, member 9 pseudogene	27.4672	3.31299	7.78689	2.05244	7.57453	5.5741e-60	8.24713e-57
68916	Cdkal1	CDK5 regulatory subunit associated protein 1-like 1	26.9704	3.29474	2.23828	0.805707	2.14001	1.03115e-06	4.25937e-05
245423	Gm364	predicted gene 364	26.7991	3.28837	2.2891	0.828161	2.17546	5.77298e-07	2.50547e-05
93683	Glce	glucuronyl C5-epimerase	26.5162	3.27776	1.90365	0.643774	1.79107	0.000204577	0.00511014
218214	Kdm1b	lysine (K)-specific demethylase 1B	26.4327	3.2746	2.55544	0.938226	2.39715	1.32082e-08	7.59586e-07
14184	Fgfr3	fibroblast growth factor receptor 3	26.2514	3.26772	1.86544	0.623499	1.73853	0.000420688	0.00954909
23939	Mapk7	mitogen-activated protein kinase 7	26.2125	3.26624	1.7783	0.575655	1.65498	0.00126222	0.0250214
26457	Slc27a1	solute carrier family 27 (fatty acid transporter), member 1	26.1872	3.26527	1.89622	0.639864	1.76312	0.000301031	0.0070751
228355	Madd	MAP-kinase activating death domain	26.1356	3.2633	2.10962	0.746506	1.95787	1.80587e-05	0.000596156
54141	Spag5	sperm associated antigen 5	26.1195	3.26268	2.5603	0.940123	2.37476	1.95572e-08	1.08632e-06
105847	Lmf2	lipase maturation factor 2	26.0849	3.26136	1.92757	0.65626	1.78564	0.000220647	0.0054296
76408	Abcc3	ATP-binding cassette, sub-family C (CFTR/MRP), member 3	25.6506	3.24457	2.38774	0.870349	2.17702	5.62626e-07	2.44832e-05
114713	Rasa2	RAS p21 protein activator 2	24.9489	3.21683	2.51043	0.920453	2.22943	2.35515e-07	1.11749e-05
107338	Gbf1	golgi-specific brefeldin A-resistance factor 1	24.8153	3.21146	3.33384	1.20413	2.94563	4.67843e-13	4.74801e-11
14587	Gfra3	glial cell line derived neurotrophic factor family receptor alpha 3	24.7502	3.20884	2.00506	0.695674	1.76717	0.000284773	0.00674626
14725	Lrp2	low density lipoprotein receptor-related protein 2	24.666	3.20542	5.18737	1.64623	4.55712	4.10941e-28	1.5924e-25
213993	Ccdc186	coiled-coil domain containing 186	24.5291	3.19986	1.82843	0.603456	1.59781	0.00258267	0.0460888
18717	Pip5k1c	phosphatidylinositol-4-phosphate 5-kinase, type 1 gamma	24.2595	3.18881	2.37152	0.863532	2.05075	4.30278e-06	0.000160614
75612	Gns	glucosamine (N-acetyl)-6-sulfatase	24.1815	3.18559	1.84719	0.613666	1.59246	0.00275739	0.048673
217316	Slc16a5	solute carrier family 16 (monocarboxylic acid transporters), member 5	24.1498	3.18428	1.78377	0.578732	1.53588	0.00541506	0.0879542
215751	Ginm1	glycoprotein integral membrane 1	24.07	3.18097	2.36657	0.86144	2.03127	5.83982e-06	0.000210738
18617	Rhox5	reproductive homeobox 5	23.8968	3.17374	1.97276	0.679431	1.68166	0.000894605	0.0187143
74044	Ttf2	transcription termination factor, RNA polymerase II	23.8597	3.17219	2.15967	0.769954	1.83827	0.000105085	0.00283625
23882	Gadd45g	growth arrest and DNA-damage-inducible 45 gamma	23.3125	3.14899	2.90815	1.06752	2.4213	8.62658e-09	5.124e-07
217463	Snx13	sorting nexin 13	23.246	3.14613	2.257	0.814036	1.87405	6.2716e-05	0.00176592
227099	Pms1	PMS1 homolog 1, mismatch repair system component	22.7951	3.12654	1.98493	0.685583	1.61766	0.00202124	0.037424
15931	Ids	iduronate 2-sulfatase	22.6956	3.12217	2.18312	0.780755	1.77178	0.000267272	0.00637808
99371	Arfgef2	ADP-ribosylation factor guanine nucleotide-exchange factor 2 (brefeldin A-inhibited)	22.6639	3.12078	3.99206	1.38431	3.23557	1.38779e-15	1.79256e-13
22330	Vcl	vinculin	22.554	3.11591	1.88974	0.636438	1.52455	0.00617444	0.0988093
103655	Sec14l4	SEC14-like lipid binding 4	21.6677	3.07582	2.11877	0.750836	1.64513	0.00143112	0.0279274
16410	Itgav	integrin alpha V	21.5896	3.07221	2.86353	1.05206	2.21574	2.96081e-07	1.36508e-05
56312	Nupr1	nuclear protein transcription regulator 1	21.4982	3.06797	8.3537	2.1227	6.43777	1.25015e-47	1.16368e-44
52712	Zkscan6	zinc finger with KRAB and SCAN domains 6	21.4653	3.06644	4.54235	1.51345	3.49543	6.25042e-18	1.03802e-15
114128	Laptm4b	lysosomal-associated protein transmembrane 4B	21.4032	3.06354	2.0725	0.728755	1.59042	0.00282708	0.0496876
20525	Slc2a1	solute carrier family 2 (facilitated glucose transporter), member 1	21.2553	3.05661	3.02895	1.10822	2.30903	6.10586e-08	3.19527e-06
433931	Pigg	phosphatidylinositol glycan anchor biosynthesis, class G	21.0169	3.04533	2.49468	0.914162	1.88134	5.63947e-05	0.00161022
216440	Os9	amplified in osteosarcoma	21.0044	3.04473	2.85858	1.05032	2.15453	8.13726e-07	3.46686e-05
319996	Casc4	cancer susceptibility candidate 4	20.859	3.03778	2.20168	0.789219	1.64842	0.0013724	0.026943
269870	Zfp446	zinc finger protein 446	20.762	3.03312	2.85867	1.05036	2.1308	1.19755e-06	4.87255e-05
319520	Dusp4	dual specificity phosphatase 4	20.6197	3.02625	3.92368	1.36703	2.90544	1.02818e-12	9.84327e-11
20469	Sipa1	signal-induced proliferation associated gene 1	19.8598	2.9887	2.32775	0.844903	1.66274	0.0011427	0.0229032
20460	Stil	Scl/Tal1 interrupting locus	19.7476	2.98303	5.06336	1.62203	3.59721	7.21989e-19	1.3056e-16
268936	Brpf3	bromodomain and PHD finger containing, 3	19.6778	2.97949	2.29438	0.830462	1.6245	0.00185606	0.0348011
98845	Eps8l2	EPS8-like 2	19.6227	2.97669	9.62187	2.26404	6.79428	1.81255e-51	2.10708e-48
229227	4932438A13Rik	RIKEN cDNA 4932438A13 gene	19.589	2.97497	2.29668	0.831465	1.61908	0.00198591	0.0368958
11988	Slc7a2	solute carrier family 7 (cationic amino acid transporter, y+ system), member 2	19.513	2.97108	2.37085	0.863248	1.66514	0.00110794	0.0223441
100038982	Gm1995	REX1, RNA exonuclease 1 homolog pseudogene	19.5017	2.9705	2.50126	0.916796	1.75576	0.000332914	0.00775133
68606	Ppm1f	protein phosphatase 1F (PP2C domain containing)	19.4205	2.96633	2.73294	1.00538	1.91071	3.6603e-05	0.00112825
240023	Pnldc1	poly(A)-specific ribonuclease (PARN)-like domain containing 1	19.3977	2.96515	3.13692	1.14324	2.19068	4.49028e-07	1.99126e-05
208292	Zfp871	zinc finger protein 871	19.1603	2.95284	2.70414	0.994785	1.86625	7.02476e-05	0.00194514
240067	Zfp952	zinc finger protein 952	18.9259	2.94053	2.78127	1.02291	1.89691	4.48811e-05	0.00133894
97243	Naa11	N(alpha)-acetyltransferase 11, NatA catalytic subunit	18.8768	2.93794	2.67159	0.982676	1.81757	0.000141045	0.00365527
83379	Klb	klotho beta	18.8678	2.93746	2.35278	0.855596	1.59993	0.00251639	0.0451038
72043	Sulf2	sulfatase 2	18.6379	2.9252	3.43725	1.23467	2.31001	6.00394e-08	3.15207e-06
26900	Ddx3y	DEAD (Asp-Glu-Ala-Asp) box polypeptide 3, Y-linked	18.6279	2.92466	5.66212	1.7338	3.80326	8.56071e-21	1.93508e-18
223989	Marf1	meiosis regulator and mRNA stability 1	18.492	2.91734	4.29058	1.45642	2.86178	2.40421e-12	2.10368e-10
50759	Fbxo16	F-box protein 16	18.3846	2.91151	5.21024	1.65062	3.45576	1.44074e-17	2.32159e-15
70237	Bhlhb9	basic helix-loop-helix domain containing, class B9	18.1487	2.8986	3.31432	1.19825	2.17112	6.20021e-07	2.67662e-05
76650	Srxn1	sulfiredoxin 1 homolog (S. cerevisiae)	18.0849	2.89508	2.38584	0.86955	1.55761	0.00419442	0.0702306
227753	Gsn	gelsolin	18.0675	2.89412	2.96728	1.08765	1.93541	2.53315e-05	0.000805215
22635	Zan	zonadhesin	17.99	2.88982	2.47643	0.906817	1.60858	0.00226224	0.0409543
18158	Nppb	natriuretic peptide type B	17.9367	2.88685	3.55097	1.26722	2.29997	7.13053e-08	3.64935e-06
224014	Fgd4	FYVE, RhoGEF and PH domain containing 4	17.7968	2.87902	3.10703	1.13367	1.99731	9.88873e-06	0.000340252
75957	Mir17hg	Mir17 host gene (non-protein coding)	17.6349	2.86988	5.1902	1.64677	3.30719	3.18192e-16	4.38862e-14
16328	Cep250	centrosomal protein 250	17.5774	2.86661	2.95075	1.08206	1.87431	6.24782e-05	0.00176228
74772	Atp13a2	ATPase type 13A2	17.5408	2.86453	4.09796	1.41049	2.59779	3.5535e-10	2.44022e-08
26364	Adgre5	adhesion G protein-coupled receptor E5	17.2635	2.84859	2.88195	1.05847	1.79908	0.000182933	0.00462304
53332	Mtmr1	myotubularin related protein 1	17.1201	2.84025	2.62601	0.965466	1.62618	0.0018174	0.034234
108829	Jmjd1c	jumonji domain containing 1C	17.0429	2.83574	3.28818	1.19033	2.02738	6.20546e-06	0.000221964
56774	Slc6a14	solute carrier family 6 (neurotransmitter transporter), member 14	16.7617	2.8191	4.78778	1.56607	2.90496	1.03781e-12	9.87741e-11
74257	Tspan17	tetraspanin 17	16.7368	2.81761	2.62154	0.963764	1.58833	0.00289985	0.0506384
67603	Dusp6	dual specificity phosphatase 6	16.7289	2.81714	2.79397	1.02746	1.69202	0.000781354	0.0166229
234857	Spire2	spire type actin nucleation factor 2	16.4491	2.80027	4.10771	1.41287	2.44743	5.42549e-09	3.28252e-07
97187	C87977	expressed sequence C87977	16.3955	2.797	2.69858	0.992726	1.60278	0.00242976	0.0436955
259300	Ehd2	EH-domain containing 2	16.3739	2.79569	3.17412	1.15503	1.88283	5.51779e-05	0.00158381
12380	Cast	calpastatin	16.2601	2.78871	3.52047	1.2586	2.07425	2.96754e-06	0.000113747
15194	Htt	huntingtin	15.7398	2.75619	3.10815	1.13403	1.77462	0.000256985	0.0061416
382571	Kcnf1	potassium voltage-gated channel, subfamily F, member 1	15.7395	2.75617	4.94951	1.59929	2.82591	4.80829e-12	4.05466e-10
328977	Zfp532	zinc finger protein 532	15.6744	2.75203	2.98023	1.092	1.69475	0.000753845	0.0161432
71007	D7Ertd443e	DNA segment, Chr 7, ERATO Doi 443, expressed	15.6359	2.74957	2.93979	1.07834	1.66778	0.00107097	0.0217875
14175	Fgf4	fibroblast growth factor 4	15.4729	2.73909	6.61354	1.88912	3.71409	5.89542e-20	1.18454e-17
75811	Saxo1	stabilizer of axonemal microtubules 1	15.2578	2.72509	4.16194	1.42598	2.30582	6.45044e-08	3.35402e-06
14783	Grb10	growth factor receptor bound protein 10	15.2269	2.72307	3.75119	1.32207	2.07419	2.97036e-06	0.000113747
52120	Hgsnat	heparan-alpha-glucosaminide N-acetyltransferase	15.1144	2.71565	3.48776	1.24926	1.91473	3.44875e-05	0.0010732
16828	Ldha	lactate dehydrogenase A	14.9914	2.70748	3.51388	1.25672	1.91386	3.49373e-05	0.00108512
67993	Nudt12	nudix (nucleoside diphosphate linked moiety X)-type motif 12	14.9874	2.70721	3.00627	1.1007	1.63696	0.00158699	0.0304578
17071	Ly6f	lymphocyte antigen 6 complex, locus F	14.8899	2.70068	3.75663	1.32352	2.03264	5.71572e-06	0.000207743
208795	Tmem63a	transmembrane protein 63a	14.7781	2.69315	3.32977	1.2029	1.78857	0.000211837	0.0052396
12908	Crat	carnitine acetyltransferase	14.554	2.67787	4.97238	1.6039	2.63161	1.9007e-10	1.36875e-08
21372	Tbl1x	transducin (beta)-like 1 X-linked	14.5025	2.67432	5.06784	1.62292	2.67292	8.79892e-11	6.66058e-09
22202	Uba1y	ubiquitin-activating enzyme, Chr Y	14.4837	2.67302	8.40036	2.12828	4.42501	8.38174e-27	2.72826e-24
338372	Map3k9	mitogen-activated protein kinase kinase kinase 9	14.4707	2.67213	5.15021	1.63904	2.7106	4.3339e-11	3.39107e-09
16763	Lad1	ladinin	14.3825	2.66601	3.98594	1.38277	2.08542	2.48429e-06	9.78979e-05
319317	Snhg11	small nucleolar RNA host gene 11	14.2938	2.65982	4.56965	1.51944	2.3765	1.89686e-08	1.05724e-06
70956	Tex19.2	testis expressed gene 19.2	14.1591	2.65036	4.01552	1.39017	2.06923	3.21368e-06	0.000122489
30948	Bin1	bridging integrator 1	14.0543	2.64293	3.22505	1.17095	1.64995	0.00134598	0.0264882
83564	Nlrp4c	NLR family, pyrin domain containing 4C	14.0045	2.63938	3.9666	1.37791	2.02235	6.71072e-06	0.000237945
94242	Tinagl1	tubulointerstitial nephritis antigen-like 1	13.8088	2.6253	3.85109	1.34836	1.9368	2.48079e-05	0.000791664
56746	Tex101	testis expressed gene 101	13.7769	2.62299	4.2061	1.43654	2.11061	1.65942e-06	6.63563e-05
74488	Lrrc15	leucine rich repeat containing 15	13.7744	2.62281	4.23341	1.44301	2.12393	1.33843e-06	5.40518e-05
18553	Pcsk6	proprotein convertase subtilisin/kexin type 6	13.6893	2.61661	5.54145	1.71226	2.7635	1.58973e-11	1.30014e-09
72244	1600014C10Rik	RIKEN cDNA 1600014C10 gene	13.4118	2.59613	3.66338	1.29839	1.79091	0.000205034	0.00511014
78610	Uvrag	UV radiation resistance associated gene	13.361	2.59234	4.03395	1.39475	1.96482	1.6253e-05	0.000543158
18201	Nsmaf	neutral sphingomyelinase (N-SMase) activation associated factor	13.0819	2.57123	5.77468	1.75348	2.75551	1.85077e-11	1.49857e-09
320365	Fry	FRY microtubule binding protein	12.7385	2.54463	4.0637	1.40209	1.88954	5.00167e-05	0.00145882
433287	Gm15455	predicted gene 15455	12.5957	2.53335	4.73685	1.55537	2.17849	5.49134e-07	2.39602e-05
108797	Mex3b	mex3 RNA binding family member B	12.3223	2.51141	4.57228	1.52001	2.05834	3.8181e-06	0.000143179
228807	Zfp341	zinc finger protein 341	12.1649	2.49856	4.09518	1.40981	1.82062	0.000135094	0.00351784
63830	Kcnq1ot1	KCNQ1 overlapping transcript 1	12.0091	2.48567	6.78134	1.91417	2.97716	2.51382e-13	2.65665e-11
14191	Fgr	FGR proto-oncogene, Src family tyrosine kinase	12.0025	2.48512	3.90049	1.3611	1.71149	0.00060429	0.0132366
243867	Fbxo46	F-box protein 46	11.9633	2.48184	5.14338	1.63771	2.24966	1.67629e-07	8.07039e-06
12351	Car4	carbonic anhydrase 4	11.8302	2.47065	4.20563	1.43643	1.81954	0.000137177	0.00356639
241289	Ppp1r26	protein phosphatase 1, regulatory subunit 26	11.7639	2.46504	4.71277	1.55028	2.02781	6.16392e-06	0.000220964
192231	Hexim1	hexamethylene bis-acetamide inducible 1	11.7116	2.46058	4.18566	1.43166	1.79319	0.00019864	0.0049967
105246278	B230354K17Rik	RIKEN cDNA B230354K17 gene	11.6767	2.4576	5.32529	1.67247	2.27479	1.0955e-07	5.45237e-06
208898	Unc13c	unc-13 homolog C	11.6097	2.45184	16.4693	2.8015	6.99573	1.18688e-53	1.6097e-50
66689	Klhl28	kelch-like 28	11.5289	2.44486	4.37889	1.47679	1.84742	9.21843e-05	0.00251306
22422	Wnt7b	wingless-type MMTV integration site family, member 7B	11.459	2.43878	4.92075	1.59346	2.06374	3.50538e-06	0.000132675
72137	Wdsub1	WD repeat, SAM and U-box domain containing 1	11.15	2.41144	3.82782	1.34229	1.56308	0.00393003	0.066557
330502	Zfp82	zinc finger protein 82	11.0967	2.40665	5.26056	1.66024	2.13811	1.06353e-06	4.382e-05
94185	Tnfrsf21	tumor necrosis factor receptor superfamily, member 21	10.9948	2.39742	7.30272	1.98825	2.9415	5.07419e-13	5.0664e-11
26908	Eif2s3y	eukaryotic translation initiation factor 2, subunit 3, structural gene Y-linked	10.7754	2.37726	5.42223	1.69051	2.14145	1.00735e-06	4.1823e-05
71169	Nbas	neuroblastoma amplified sequence	10.5268	2.35393	6.56411	1.88162	2.53394	1.14382e-09	7.38715e-08
78825	Desi2	desumoylating isopeptidase 2	10.5218	2.35345	5.3999	1.68638	2.08356	2.55934e-06	9.96488e-05
218885	Oxnad1	oxidoreductase NAD-binding domain containing 1	10.456	2.34718	4.09026	1.40861	1.56858	0.00368046	0.0629859
219103	Cenpj	centromere protein J	10.4471	2.34633	4.214	1.43841	1.61468	0.00209757	0.038574
20482	Skil	SKI-like	10.3835	2.34022	9.97872	2.30046	3.80079	9.03328e-21	2.01393e-18
18081	Ninj1	ninjurin 1	10.3124	2.33335	7.20445	1.9747	2.72572	3.25727e-11	2.5734e-09
77697	Mmab	methylmalonic aciduria (cobalamin deficiency) cblB type homolog (human)	10.2684	2.32907	18.5063	2.91811	6.97236	2.1297e-53	2.66622e-50
26448	Mok	MOK protein kinase	10.2037	2.32275	5.69608	1.73978	2.1328	1.15931e-06	4.72876e-05
69942	Rnf113a1	ring finger protein 113A1	10.0192	2.3045	5.08754	1.62679	1.87122	6.53553e-05	0.00183074
16476	Jun	jun proto-oncogene	9.86551	2.28905	4.63213	1.53302	1.67813	0.000936641	0.0194437
22688	Zfp26	zinc finger protein 26	9.83147	2.28559	4.87865	1.58487	1.76147	0.000307946	0.00721126
104111	Adcy3	adenylate cyclase 3	9.74872	2.27714	5.06439	1.62223	1.81345	0.000149484	0.00386168
20742	Sptbn1	spectrin beta, non-erythrocytic 1	9.69691	2.27181	5.85205	1.76679	2.08459	2.51764e-06	9.84965e-05
382090	Cep162	centrosomal protein 162	9.60987	2.26279	7.26978	1.98373	2.56683	6.27701e-10	4.18681e-08
23968	Nlrp5	NLR family, pyrin domain containing 5	9.57329	2.25898	4.77704	1.56382	1.68039	0.000909464	0.0189278
383491	Prdm14	PR domain containing 14	9.44708	2.24571	8.18448	2.10224	2.84181	3.53811e-12	3.00575e-10
140481	Man2a2	mannosidase 2, alpha 2	9.43595	2.24453	10.1936	2.32176	3.53533	2.6892e-18	4.75726e-16
244631	Pskh1	protein serine kinase H1	9.38421	2.23903	5.62962	1.72804	1.94196	2.29594e-05	0.000737011
171168	Acer1	alkaline ceramidase 1	9.3676	2.23726	4.9122	1.59172	1.69154	0.000786225	0.0167047
56222	Cited4	Cbp/p300-interacting transactivator, with Glu/Asp-rich carboxy-terminal domain, 4	9.31082	2.23118	4.69881	1.54731	1.60845	0.00226594	0.0409758
74075	Syce1	synaptonemal complex central element protein 1	9.2845	2.22835	4.88064	1.58528	1.66606	0.00109497	0.0222203
105732	Fam83h	family with sequence similarity 83, member H	9.25264	2.22491	4.98094	1.60562	1.69457	0.000755587	0.0161592
240665	Ccnj	cyclin J	9.00026	2.19725	4.74254	1.55657	1.57029	0.00360557	0.0618994
217351	Tnrc6c	trinucleotide repeat containing 6C	8.99575	2.19675	10.9139	2.39004	3.6119	5.27802e-19	9.87355e-17
22147	Tuba3b	tubulin, alpha 3B	8.90778	2.18692	5.33456	1.67421	1.7485	0.000367511	0.00845939
14594	Ggta1	glycoprotein galactosyltransferase alpha 1, 3	8.73525	2.16737	8.41946	2.13055	2.70717	4.62334e-11	3.60024e-09
67249	Tbc1d19	TBC1 domain family, member 19	8.68071	2.1611	8.99188	2.19632	2.8735	1.91504e-12	1.73152e-10
67105	Timm21	translocase of inner mitochondrial membrane 21	8.66562	2.15936	6.2327	1.82981	1.98836	1.13466e-05	0.00038877
70381	Tecpr1	tectonin beta-propeller repeat containing 1	8.58724	2.15028	5.19555	1.6478	1.64277	0.00147461	0.028632
67260	Cers4	ceramide synthase 4	8.55489	2.1465	15.9647	2.77038	5.02918	7.18484e-33	3.07719e-30
13998	Fgd6	FYVE, RhoGEF and PH domain containing 6	8.54865	2.14577	10.1767	2.3201	3.20355	2.66946e-15	3.36787e-13
234373	Sugp2	SURP and G patch domain containing 2	8.47741	2.1374	13.0347	2.56761	4.06963	2.46382e-23	6.91357e-21
54667	Atp8b2	ATPase, class I, type 8B, member 2	8.40165	2.12843	5.03455	1.61632	1.55807	0.00417164	0.0700655
399566	Btbd6	BTB (POZ) domain containing 6	8.33896	2.12094	7.20083	1.9742	2.21214	3.14416e-07	1.42936e-05
20868	Stk10	serine/threonine kinase 10	8.25269	2.11054	5.15484	1.63994	1.5675	0.00372805	0.0636664
69754	Fbxo7	F-box protein 7	8.24435	2.10953	8.9914	2.19627	2.73142	2.92382e-11	2.3326e-09
12398	Cbfa2t3	CBFA2/RUNX1 translocation partner 3	8.23695	2.10863	5.51337	1.70718	1.67338	0.000996124	0.0205474
72114	Zbed3	zinc finger, BED type containing 3	7.99035	2.07823	9.66224	2.26823	2.8463	3.24425e-12	2.79366e-10
20377	Sfrp1	secreted frizzled-related protein 1	7.81472	2.05601	5.88163	1.77183	1.69515	0.000749849	0.0160788
58992	F12	coagulation factor XII (Hageman factor)	7.78275	2.05191	6.64345	1.89363	1.90701	3.86648e-05	0.00117401
213389	Prdm9	PR domain containing 9	7.6478	2.03442	8.1077	2.09281	2.28762	8.80575e-08	4.42326e-06
66970	Ssbp2	single-stranded DNA binding protein 2	7.54385	2.02073	5.57776	1.71879	1.55274	0.00444331	0.073866
54616	Extl3	exostosin-like glycosyltransferase 3	7.50747	2.0159	6.63151	1.89183	1.83732	0.000106528	0.00287043
68126	Fahd2a	fumarylacetoacetate hydrolase domain containing 2A	7.46958	2.01084	5.94419	1.78241	1.63871	0.00155235	0.0298988
224650	Anks1	ankyrin repeat and SAM domain containing 1	7.30471	1.98852	6.62027	1.89014	1.78543	0.000221271	0.00543165
24063	Spry1	sprouty RTK signaling antagonist 1	7.28729	1.98613	6.61953	1.89002	1.78104	0.000235168	0.00570395
227154	Stradb	STE20-related kinase adaptor beta	7.28159	1.98535	13.6552	2.61412	3.67123	1.48227e-19	2.9065e-17
114255	Dok4	docking protein 4	7.17766	1.97097	13.2844	2.58659	3.52132	3.61756e-18	6.33073e-16
55993	Msh4	mutS homolog 4	7.16063	1.9686	6.3819	1.85347	1.68771	0.000826708	0.0174736
26556	Homer1	homer scaffolding protein 1	7.15529	1.96785	7.38794	1.99985	1.95232	1.96402e-05	0.000640569
105348	Golm1	golgi membrane protein 1	7.03204	1.95048	11.0325	2.40085	2.86596	2.21677e-12	1.96076e-10
14245	Lpin1	lipin 1	6.99853	1.9457	6.57387	1.8831	1.6997	0.000706268	0.0152108
13363	Dhh	desert hedgehog	6.87604	1.92804	6.01099	1.79359	1.52736	0.00597736	0.096128
22704	Zfp46	zinc finger protein 46	6.83399	1.92191	15.9353	2.76854	4.02466	6.67247e-23	1.75152e-20
68738	Acss1	acyl-CoA synthetase short-chain family member 1	6.80565	1.91775	8.79813	2.17454	2.213	3.09929e-07	1.41335e-05
70726	Angptl6	angiopoietin-like 6	6.75234	1.90989	7.55381	2.02205	1.88534	5.31858e-05	0.00153748
170787	Hdac10	histone deacetylase 10	6.58233	1.88439	7.10908	1.96137	1.73029	0.000470056	0.010541
108902	B4gat1	beta-1,4-glucuronyltransferase 1	6.53922	1.87782	7.95182	2.0734	1.92291	3.05362e-05	0.000959416
22377	Wbp1	WW domain binding protein 1	6.52631	1.87584	9.49076	2.25032	2.29058	8.37183e-08	4.23142e-06
171207	Arhgap4	Rho GTPase activating protein 4	6.47684	1.86823	12.152	2.49749	2.91095	9.23287e-13	8.94434e-11
330554	Fan1	FANCD2/FANCI-associated nuclease 1	6.29278	1.8394	12.4747	2.52371	2.90446	1.04788e-12	9.91529e-11
232975	Atp1a3	ATPase, Na+/K+ transporting, alpha 3 polypeptide	6.22731	1.82895	6.78005	1.91398	1.56238	0.00396319	0.0669791
67475	Ero1lb	ERO1-like beta (S. cerevisiae)	6.03508	1.79759	9.50843	2.25218	2.12432	1.32992e-06	5.38421e-05
432593	Gm11538	predicted gene 11538	6.03183	1.79705	7.83818	2.05901	1.75023	0.000358961	0.00828666
71872	Aox4	aldehyde oxidase 4	5.9831	1.78894	8.54316	2.14513	1.89244	4.79309e-05	0.00141202
241062	Pgap1	post-GPI attachment to proteins 1	5.94013	1.78173	12.6212	2.53538	2.77596	1.25353e-11	1.03037e-09
98999	Znfx1	zinc finger, NFX1-type containing 1	5.93724	1.78124	9.23841	2.22337	2.03096	5.86828e-06	0.000211297
22436	Xdh	xanthine dehydrogenase	5.93094	1.78018	7.79265	2.05318	1.71133	0.000605586	0.0132472
278240	Spin2c	spindlin family, member 2C	5.82977	1.76298	7.13784	1.96541	1.54112	0.00509372	0.0834846
194352	Trpv5	transient receptor potential cation channel, subfamily V, member 5	5.80916	1.75944	8.20716	2.10501	1.7658	0.000290162	0.00685397
94275	Maged1	melanoma antigen, family D, 1	5.7686	1.75243	7.87064	2.06314	1.68172	0.000893883	0.0187143
550619	Arid3c	AT rich interactive domain 3C (BRIGHT-like)	5.72729	1.74524	9.15118	2.21388	1.9415	2.31183e-05	0.000740651
230971	Megf6	multiple EGF-like-domains 6	5.71049	1.74231	26.6022	3.28099	5.62754	4.75084e-39	3.0928e-36
80898	Erap1	endoplasmic reticulum aminopeptidase 1	5.65391	1.73235	10.9584	2.3941	2.29548	7.69966e-08	3.9038e-06
243634	Ano2	anoctamin 2	5.59181	1.7213	9.72433	2.27463	2.01488	7.53713e-06	0.000264939
18616	Peg3	paternally expressed 3	5.56883	1.71719	7.98379	2.07741	1.64752	0.00138829	0.0271895
71409	Fmnl2	formin-like 2	5.55605	1.71489	18.8227	2.93506	3.8754	1.7774e-21	4.13246e-19
628705	Phf11c	PHD finger protein 11C	5.55268	1.71428	8.53177	2.1438	1.75555	0.000333871	0.0077625
106407	Slc51a	solute carrier family 51, alpha subunit	5.52658	1.70957	7.97469	2.07627	1.6333	0.00166192	0.0316719
53860	2021-09-09	septin 9	5.51115	1.70677	30.0907	3.40422	6.14589	1.63094e-44	1.39703e-41
432628	Mfsd2b	major facilitator superfamily domain containing 2B	5.48255	1.70157	19.4342	2.96704	3.94899	3.54046e-22	8.60683e-20
64652	Nisch	nischarin	5.473	1.69983	8.29729	2.11593	1.68309	0.000878094	0.0184638
94353	Hmgn3	high mobility group nucleosomal binding domain 3	5.44206	1.69416	10.5262	2.35387	2.12329	1.35241e-06	5.43467e-05
320051	Exph5	exophilin 5	5.42192	1.69045	11.1562	2.41199	2.24213	1.90306e-07	9.08278e-06
675812	Zfp605	zinc finger protein 605	5.40768	1.68782	7.81575	2.05614	1.56671	0.00376371	0.0640736
71768	Vwce	von Willebrand factor C and EGF domains	5.33972	1.67517	12.4779	2.52396	2.47017	3.61449e-09	2.24526e-07
19056	Ppp3cb	protein phosphatase 3, catalytic subunit, beta isoform	5.32973	1.6733	18.8913	2.9387	3.73289	3.93031e-20	8.09693e-18
105171	Arrdc3	arrestin domain containing 3	5.28503	1.66488	8.24268	2.10933	1.61523	0.00208333	0.0383989
109689	Arrb1	arrestin, beta 1	5.19676	1.64804	8.68151	2.1612	1.67312	0.000999481	0.0205906
228071	Sestd1	SEC14 and spectrin domains 1	5.18027	1.64486	27.0535	3.29782	5.19747	1.36126e-34	6.92327e-32
56523	Pmfbp1	polyamine modulated factor 1 binding protein 1	5.16741	1.64237	27.1963	3.30308	5.21205	9.63852e-35	5.06022e-32
14276	Folr2	folate receptor 2 (fetal)	5.16188	1.6413	8.69099	2.16229	1.66383	0.00112687	0.0226417
71523	8430429K09Rik	RIKEN cDNA 8430429K09 gene	5.00383	1.6102	8.77498	2.1719	1.62902	0.0017539	0.0331529
654824	Ankrd37	ankyrin repeat domain 37	5.00247	1.60993	9.32289	2.23247	1.73027	0.000470217	0.010541
68552	Smim14	small integral membrane protein 14	4.96582	1.60258	8.55826	2.1469	1.57684	0.00333257	0.0575771
13358	Slc25a1	solute carrier family 25 (mitochondrial carrier, citrate transporter), member 1	4.89295	1.5878	10.5073	2.35207	1.90783	3.81984e-05	0.00116638
18128	Notch1	notch 1	4.88024	1.58519	13.9769	2.63741	2.5313	1.20006e-09	7.71978e-08
224109	Nrros	negative regulator of reactive oxygen species	4.83739	1.57638	10.0437	2.30694	1.80316	0.000172775	0.00437312
14066	F3	coagulation factor III	4.83626	1.57614	9.81896	2.28432	1.76241	0.000303996	0.007129
212198	Wdr25	WD repeat domain 25	4.79401	1.56737	8.7034	2.16371	1.54867	0.00466188	0.0772628
19057	Ppp3cc	protein phosphatase 3, catalytic subunit, gamma isoform	4.69254	1.54597	12.2848	2.50836	2.14013	1.02913e-06	4.25937e-05
19363	Rad51b	RAD51 paralog B	4.67854	1.54299	9.42255	2.24311	1.63665	0.00159326	0.0305421
107515	Lgr4	leucine-rich repeat-containing G protein-coupled receptor 4	4.67749	1.54276	10.56	2.35708	1.83382	0.000111991	0.00300272
240726	Slco5a1	solute carrier organic anion transporter family, member 5A1	4.65899	1.5388	37.7977	3.63225	6.5381	1.04766e-48	1.06567e-45
100465	Mob3c	MOB kinase activator 3C	4.58749	1.52333	14.7648	2.69225	2.51515	1.60837e-09	1.02251e-07
50754	Fbxw7	F-box and WD-40 domain protein 7	4.57804	1.52127	14.1539	2.64999	2.40616	1.12707e-08	6.5746e-07
20516	Slc20a2	solute carrier family 20, member 2	4.54626	1.51431	10.0546	2.30803	1.69753	0.0007268	0.0156051
104271	Tex15	testis expressed gene 15	4.47627	1.49879	11.1616	2.41248	1.8557	8.18273e-05	0.00223719
17698	Msn	moesin	4.32482	1.46437	10.0348	2.30606	1.61242	0.00215715	0.0394911
72421	Ttc30b	tetratricopeptide repeat domain 30B	4.21344	1.43828	15.6901	2.75303	2.45678	4.59222e-09	2.80972e-07
73166	Tm7sf2	transmembrane 7 superfamily member 2	4.19632	1.43421	11.3335	2.42776	1.76747	0.000283596	0.00672818
384724	Cyp2t4	cytochrome P450, family 2, subfamily t, polypeptide 4	4.17786	1.4298	26.2901	3.26919	4.0821	1.86786e-23	5.33323e-21
14302	Frk	fyn-related kinase	4.14841	1.42273	10.3318	2.33522	1.59302	0.00273858	0.0484259
319239	Npsr1	neuropeptide S receptor 1	4.1315	1.41864	13.0381	2.56787	2.00218	9.17365e-06	0.00031902
13056	Cyb561	cytochrome b-561	4.02931	1.39359	17.1217	2.84035	2.5648	6.51495e-10	4.2805e-08
74653	Pomk	protein-O-mannose kinase	4.02369	1.3922	10.865	2.38555	1.62531	0.00183731	0.034569
214639	4930486L24Rik	RIKEN cDNA 4930486L24 gene	3.98221	1.38184	30.3957	3.4143	4.50045	1.50264e-27	5.43453e-25
433809	Rnf207	ring finger protein 207	3.98215	1.38182	12.5984	2.53357	1.86531	7.12063e-05	0.00196754
14765	Gpr50	G-protein-coupled receptor 50	3.95311	1.3745	12.9796	2.56338	1.90786	3.81844e-05	0.00116638
434784	Ldoc1	regulator of NFKB signaling	3.95152	1.3741	27.2457	3.3049	4.00322	1.07186e-22	2.76896e-20
16008	Igfbp2	insulin-like growth factor binding protein 2	3.92616	1.36766	11.2139	2.41715	1.63717	0.00158284	0.030414
105827	Amigo2	adhesion molecule with Ig like domain 2	3.89674	1.36014	19.9689	2.99417	2.89369	1.29306e-12	1.20946e-10
74552	Nipal3	NIPA-like domain containing 3	3.87163	1.35368	12.9796	2.56338	1.86885	6.76416e-05	0.00188505
66684	Tceal8	transcription elongation factor A (SII)-like 8	3.84092	1.34571	11.7651	2.46514	1.68066	0.000906336	0.0188868
22720	Zfp62	zinc finger protein 62	3.80032	1.33508	54.0246	3.98944	7.63657	1.15738e-60	1.88363e-57
22698	Zfp39	zinc finger protein 39	3.70401	1.30942	11.4839	2.44094	1.58247	0.00311338	0.0540772
216197	Ckap4	cytoskeleton-associated protein 4	3.70072	1.30853	13.594	2.60963	1.8716	6.4999e-05	0.0018239
227325	Dner	delta/notch-like EGF repeat containing	3.64748	1.29404	32.853	3.49204	4.45857	3.90545e-27	1.32419e-24
20704	Serpina1e	serine (or cysteine) peptidase inhibitor, clade A, member 1E	3.63464	1.29051	11.8288	2.47054	1.59971	0.00252334	0.0451289
78473	Skap1	src family associated phosphoprotein 1	3.59402	1.27927	12.4058	2.51817	1.65914	0.00119686	0.0238713
329795	Tmem67	transmembrane protein 67	3.51634	1.25742	11.9108	2.47745	1.55877	0.00413713	0.0695576
12444	Ccnd2	cyclin D2	3.50219	1.25339	12.9668	2.56239	1.69019	0.00080031	0.0169775
56738	Mocs1	molybdenum cofactor synthesis 1	3.43136	1.23296	20.026	2.99703	2.55793	7.38691e-10	4.80888e-08
664903	Rps15a-ps4	ribosomal protein S15A, pseudogene 4	3.416	1.22847	17.8686	2.88304	2.27221	1.14464e-07	5.64738e-06
99011	Pomt1	protein-O-mannosyltransferase 1	3.34159	1.20645	13.4187	2.59665	1.66945	0.0010481	0.0214294
110385	Pde4c	phosphodiesterase 4C, cAMP specific	3.30491	1.19541	30.8649	3.42962	3.79812	9.57197e-21	2.10519e-18
236900	Pdk3	pyruvate dehydrogenase kinase, isoenzyme 3	3.23605	1.17435	16.2582	2.7886	1.95927	1.76806e-05	0.000586051
12686	Elovl3	elongation of very long chain fatty acids (FEN1/Elo2, SUR4/Elo3, yeast)-like 3	3.21007	1.16629	27.9365	3.32993	3.33978	1.62136e-16	2.35605e-14
319555	Nwd1	NACHT and WD repeat domain containing 1	3.1268	1.14001	35.7408	3.57629	4.16268	3.10207e-24	9.34929e-22
20264	Scn10a	sodium channel, voltage-gated, type X, alpha	3.11427	1.13599	15.5919	2.74675	1.80873	0.000159768	0.00409483
76311	1110019D14Rik	RIKEN cDNA 1110019D14 gene	3.09584	1.13006	17.859	2.88251	2.05955	3.74553e-06	0.000140782
18816	Serpinf2	serine (or cysteine) peptidase inhibitor, clade F, member 2	3.07494	1.12328	34.3407	3.53633	3.9337	4.95437e-22	1.16859e-19
77704	Lcn9	lipocalin 9	3.06181	1.11901	17.8742	2.88336	2.0388	5.19113e-06	0.000191144
74562	Fer1l4	fer-1-like 4 (C. elegans)	3.0476	1.11436	32.5513	3.48282	3.6958	8.74159e-20	1.73499e-17
20269	Scn3a	sodium channel, voltage-gated, type III, alpha	3.03962	1.11173	13.7711	2.62257	1.55947	0.00410256	0.0691076
381569	Gm13084	predicted gene 13084	2.94541	1.08025	22.256	3.10261	2.44269	5.90318e-09	3.55831e-07
56501	Elf4	E74-like factor 4 (ets domain transcription factor)	2.91811	1.07094	16.8097	2.82196	1.82795	0.000121742	0.00321649
17076	Ly75	lymphocyte antigen 75	2.86934	1.05408	37.9072	3.63514	4.05369	3.50883e-23	9.67902e-21
78749	Filip1l	filamin A interacting protein 1-like	2.74882	1.01117	15.5278	2.74263	1.59116	0.00280152	0.049345
72958	Zfp493	zinc finger protein 493	2.64124	0.971247	59	4.07754	5.81054	5.73179e-41	4.05586e-38
100504616	Gm15910	predicted gene 15910	2.59668	0.954234	30.2602	3.40983	2.93015	6.34035e-13	6.21622e-11
106393	Srl	sarcalumenin	2.57578	0.946153	17.2399	2.84722	1.656	0.00124593	0.0247362
545913	Zscan4d	zinc finger and SCAN domain containing 4D	2.57183	0.944616	23.4065	3.15301	2.24491	1.81589e-07	8.69222e-06
53626	Insm1	insulinoma-associated 1	2.53281	0.929329	23.1958	3.14397	2.19114	4.45627e-07	1.98158e-05
231986	Jazf1	JAZF zinc finger 1	2.53239	0.929162	18.1145	2.89671	1.71086	0.000609342	0.0133115
71306	Mfap3l	microfibrillar-associated protein 3-like	2.53073	0.928507	45.8462	3.82529	4.32721	7.69085e-26	2.36167e-23
14531	Gcm1	glial cells missing homolog 1	2.49564	0.914546	24.758	3.20915	2.30457	6.59122e-08	3.41631e-06
68526	Gpr155	G protein-coupled receptor 155	2.44414	0.893695	40.0886	3.69109	3.655	2.09936e-19	4.06751e-17
69769	Tnfaip8l2	tumor necrosis factor, alpha-induced protein 8-like 2	2.34428	0.851978	17.476	2.86083	1.52857	0.00589462	0.0948912
56055	Gtpbp2	GTP binding protein 2	2.33594	0.848416	19.9776	2.99461	1.74119	0.000405846	0.0092509
16548	Khk	ketohexokinase	2.27145	0.820419	18.5689	2.92149	1.57395	0.00345076	0.0593042
239134	Gucy1b2	guanylate cyclase 1, soluble, beta 2	2.15317	0.76694	21.6924	3.07696	1.74339	0.000393903	0.00901656
73670	Defb30	defensin beta 30	2.1479	0.76449	24.5276	3.1998	1.96645	1.58555e-05	0.000530965
209478	Tbc1d12	TBC1D12: TBC1 domain family, member 12	2.13887	0.760279	22.088	3.09503	1.76345	0.000299684	0.00706863
12780	Abcc2	ATP-binding cassette, sub-family C (CFTR/MRP), member 2	2.13437	0.758174	27.8473	3.32674	2.21861	2.82268e-07	1.30881e-05
56726	Sh3bgrl	SH3-binding domain glutamic acid-rich protein like	2.11323	0.748218	22.513	3.11409	1.77593	0.000252377	0.0060671
76594	Dnajc18	DnaJ heat shock protein family (Hsp40) member C18	2.11152	0.74741	24.5468	3.20058	1.93481	2.55609e-05	0.000810924
93960	Nkd1	naked cuticle 1	2.08847	0.736431	22.034	3.09259	1.71787	0.000555099	0.0122887
67432	Hoga1	4-hydroxy-2-oxoglutarate aldolase 1	2.08481	0.734677	52.0463	3.95213	4.05068	3.7504e-23	1.01729e-20
56219	Extl1	exostosin-like glycosyltransferase 1	2.06371	0.724505	21.6601	3.07547	1.66879	0.00105713	0.0215598
67157	2610301B20Rik	RIKEN cDNA 2610301B20 gene	2.03795	0.711946	21.4053	3.06364	1.62867	0.00176161	0.0332602
105193	Nhlrc1	NHL repeat containing 1	2.0194	0.702799	22.8236	3.1278	1.72083	0.00053357	0.0118632
16871	Lhx3	LIM homeobox protein 3	1.9506	0.668136	51.9712	3.95069	3.78554	1.25773e-20	2.72927e-18
72925	2021-03-01	membrane-associated ring finger (C3HC4) 1	1.93489	0.660052	23.0591	3.13806	1.66614	0.00109384	0.0222203
67735	4930528A17Rik	RIKEN cDNA 4930528A17 gene	1.90614	0.645078	27.1944	3.30301	1.93585	2.51667e-05	0.000801541
432649	Gm5434	ubiquitin-conjugating enzyme E2F (putative) pseudogene	1.90443	0.64418	46.5695	3.84095	3.31211	2.87456e-16	3.99859e-14
628686	D030068K23Rik	RIKEN cDNA D030068K23 gene	1.8956	0.639535	22.9363	3.13272	1.62374	0.00187364	0.0350501
71532	Fam217b	family with sequence similarity 217, member B	1.86716	0.624421	35.5661	3.57139	2.48023	3.01789e-09	1.88908e-07
74015	Fcho1	FCH domain only 1	1.84307	0.611432	43.1758	3.76528	2.9722	2.77239e-13	2.90663e-11
56805	Zbtb33	zinc finger and BTB domain containing 33	1.8282	0.603334	23.6994	3.16545	1.61835	0.00200401	0.0371895
16162	Il12rb2	interleukin 12 receptor, beta 2	1.7716	0.571883	23.8595	3.17218	1.57902	0.003246	0.0562006
625599	Gml	glycosylphosphatidylinositol anchored molecule like	1.75752	0.563904	59	4.07754	3.87372	1.84394e-21	4.22678e-19
74025	Nphp3	nephronophthisis 3 (adolescent)	1.70768	0.535136	24.4724	3.19755	1.56137	0.00401113	0.067719
243274	Tmem132d	transmembrane protein 132D	1.70181	0.531695	52.7763	3.96606	3.35566	1.16597e-16	1.7251e-14
68279	Mcoln2	mucolipin 2	1.67984	0.518696	27.6363	3.31913	1.73458	0.000443705	0.0100157
239017	Ogdhl	oxoglutarate dehydrogenase-like	1.619	0.481811	37.394	3.62151	2.26232	1.35363e-07	6.61572e-06
103164605	Paupar	Pax6 upstream antisense RNA	1.61286	0.478009	47.9116	3.86936	2.88767	1.45396e-12	1.35218e-10
22408	Wnt1	wingless-type MMTV integration site family, member 1	1.59174	0.464827	59	4.07754	3.50956	4.63807e-18	7.94575e-16
404545	Ano7	anoctamin 7	1.5885	0.46279	31.9989	3.4657	1.89957	4.31566e-05	0.00129589
[truncated: 55 more rows]

## Sheet: Ahr--8C
ID_geneid	Name_GeneSymbol	Name	mean	logmean	cv2	logcv2	ratio	pval	padj
[truncated: 1,073 more rows]

## Sheet: Ahr++TCDD8C
ID_geneid	Name_GeneSymbol	Name	mean	logmean	cv2	logcv2	ratio	pval	padj
[truncated: 1,120 more rows]
