# Supplementary material for: The aryl hydrocarbon receptor directs the differentiation of murine progenitor blastomeres
Source: Cell Biol Toxicol. 2022 Aug 27;39(4):1657–76. doi: 10.1007/s10565-022-09755-9 (PMC10425484; doi:10.1007/s10565-022-09755-9)
Supplement: Supplementary file 7 — Supplementary file7 (xlsx 17.9 KB) [file 10565_2022_9755_MOESM7_ESM.xlsx]

## Sheet: Intra.4C
Ahr+/+ 4-Cell Diff vs. Emb.	-log(p-value)	Ratio	z-score	Ahr+/+-TCDD 4-Cell Diff. vs. Emb.	-log(p-value)	Ratio	z-score
HIF1Œ± Signaling	1.35	0.447	0.024	Sirtuin Signaling Pathway	1.86	0.024	-1.633
Mouse Embryonic Stem Cell Pluripotency	1.79	1	0.0385	Autophagy	1.97	0.0282	-1.342
Xenobiotic Metabolism General Signaling Pathway	1.96	-1.342	0.035	NAD Signaling Pathway	2.69	0.0397	-1.633
Xenobiotic Metabolism AHR Signaling Pathway	2.06	-1	0.046	p53 Signaling	2.79	0.051	-2
EIF2 Signaling	2.92	1.342	0.0357	NRF2-mediated Oxidative Stress Response	2.96	0.0338	-1.342
Unfolded protein response	3.71	1.342	0.0667	Apoptosis Signaling	3.54	0.0577	-1.633

## Sheet: Intra.8C
Ahr+/+ 8-Cell Diff vs. Emb.	-log(p-value)	Ratio	z-score	Ahr-/- 8-Cell Diff vs. Emb.	-log(p-value)	Ratio	z-score	Ahr+/+ -TCDD 8-Cell Diff vs. Emb.	-log(p-value)	Ratio	z-score
VEGF Signaling	1.33	0.0404	-2	Role of BRCA1 in DNA Damage Response	1.32	0.05	2	Death Receptor Signaling	2.02	0.0729	2.646
Integrin Signaling	1.56	0.0329	-1.633	Autophagy	1.53	0.0376	1.633	ErbB Signaling	2.07	0.0745	2.646
ILK Signaling	1.71	0.0354	-1.89	Androgen Signaling	2.07	0.0473	1.342	Aldosterone Signaling in Epithelial Cells	2.13	0.061	2.449
Paxillin Signaling	1.79	0.0463	-1.342	Aldosterone Signaling in Epithelial Cells	3.28	0.061	1.342	Unfolded protein response	2.17	0.0778	2
Opioid Signaling Pathway	1.86	0.0326	-1.667	p70S6K Signaling	3.36	0.0682	1.414	Estrogen Receptor Signaling	3.33	0.0545	2.065
Xenobiotic Metabolism General Signaling Pathway	1.86	0.042	-1.633	NRF2-mediated Oxidative Stress Response	3.64	0.0549	1.633	NGF Signaling	3.8	0.0932	2.53
Insulin Receptor Signaling	1.9	0.0429	-1.342	Sirtuin Signaling Pathway	3.8	0.0514	2.309	NRF2-mediated Oxidative Stress Response	4.07	0.0717	2.53
Aryl Hydrocarbon Receptor Signaling	2.2	0.044	1.342	Triacylglycerol Biosynthesis	3.86	0.128	1.633	p53 Signaling	6.91	0.143	2.309
PI3K/AKT Signaling	2.77	0.0452	-1.89
